# Supplementary material for: Telomere Length as Both Cause and Consequence in Type 1 Diabetes: Evidence from Bidirectional Mendelian Randomization
Source: Biomedicines. 2025 Mar 22;13(4):774. doi: 10.3390/biomedicines13040774 (PMC12024553; doi:10.3390/biomedicines13040774)
Supplement: Supplementary file 1 [file biomedicines-13-00774-s001.zip]

Archive with 9 entries (9 files):
- Figure S1 Causal effect of singe SNP for forward MR analysis .tif
- Figure S2 Leave-one-out analysis for forward MR analysis.tif
- STROBE-MR-checklist.pdf
- Table S1 All datasets used in the MR analysis.xlsx
- Table S2 IVs related to telomere length with R2 and F values.xlsx
- Table S3 All results of forward MR analysis.xlsx
- Table S4 Heterogeneity and pleiotropy for forward MR analysis.xlsx
- Table S5 All results of inverse MR analysis.xlsx
- Table S6 Sensitivity analysis for inverse MR analysis.xlsx
