# Supplementary material for: Telomere Length as Both Cause and Consequence in Type 1 Diabetes: Evidence from Bidirectional Mendelian Randomization
Source: Biomedicines. 2025 Mar 22;13(4):774. doi: 10.3390/biomedicines13040774 (PMC12024553; doi:10.3390/biomedicines13040774)
Supplement: Supplementary file 1 [file biomedicines-13-00774-s001.zip › Table S1 All datasets used in the MR analysis.xlsx]

## Sheet: Data table
Date Type	GWAS ID	Trait	Samplesize	Category	Ncase
Exposure	ieu-b-4879	Telomere length	472174	Continuous	0
Outcome	finn-b-E4_DIABETES	Diabetes mellitus	218792	Binary	35607
Outcome	finn-b-DIABETES_FG	Diabetes, varying definitions	218792	Binary	36219
Outcome	finn-b-DM_OTHER_WIDE	Other diabetes, wide definition	210039	Binary	31626
Outcome	finn-b-GEST_DIABETES	Gestational diabetes (for exclusion)	123579	Binary	5687
Outcome	finn-b-E4_DMNAS	Unspecified diabetes	186765	Binary	3580
Outcome	finn-b-E4_DMNASNOCOMP	Unspecified diabetes without complications	184404	Binary	1219
Outcome	finn-b-E4_DM1	Type 1 diabetes	189113	Binary	5928
Outcome	finn-b-T1D	Type1 diabetes, definitions combined	185258	Binary	2685
Outcome	finn-b-T1D_WIDE	Type 1 diabetes, wide definition	189302	Binary	6729
Outcome	finn-b-E4_DM1_STRICT	Type 1 diabetes, strict (exclude DM2)	186323	Binary	2649
Outcome	finn-b-E4_DM1NOCOMP	Type 1 diabetes without complications	188103	Binary	4918
Outcome	finn-b-E4_DM2	Type 2 diabetes	215654	Binary	32469
Outcome	finn-b-T2D	Type 2 diabetes, definitions combined	211766	Binary	29193
Outcome	finn-b-T2D_WIDE	Type 2 diabetes, wide definition	202046	Binary	17268
Outcome	finn-b-E4_DM2_STRICT	Type 2 diabetes, strict (exclude DM1)	212351	Binary	29166
Outcome	finn-b-E4_DM2NOCOMP	Type 2 diabetes without complications	197807	Binary	14622
Outcome	finn-b-DM_COMORB_EXMORE	Diabetes-related co-morbidities/complications (more controls excluded)	203754	Binary	56591
Outcome	finn-b-E4_DMNASNASCOMP	Unspecified diabetes with multiple/unspecified complications	183667	Binary	482
Outcome	finn-b-DM_KETOACIDOSIS	Diabetic ketoacidosis	166711	Binary	4510
Outcome	finn-b-DM_HYPOGLYC	Diabetic hypoglycemia	165925	Binary	3724
Outcome	finn-b-DM_RETINOPATHY	Diabetic retinopathy (DM_RETINOPATHY)	216666	Binary	14584
Outcome	finn-b-DM_MACULOPATHY_EXMORE	Diabetic maculopathy (more controls excluded)	184379	Binary	1811
Outcome	finn-b-DM_NEPHROPATHY	Diabetic nephropathy	213746	Binary	3283
Outcome	finn-b-DM_POLYNEURO	Diabetic polyneuropathy	217735	Binary	358
Outcome	finn-b-E4_DM1OPTH	Type 1 diabetes with ophthalmic complications	186062	Binary	2877
Outcome	finn-b-E4_DM1COMA	Type 1 diabetes with coma	184423	Binary	1238
Outcome	finn-b-E4_DM1REN	Type 1 diabetes with renal complications	184148	Binary	963
Outcome	finn-b-E4_DM1NEU	Type 1 diabetes with neurological complications	183763	Binary	578
Outcome	finn-b-E4_DM1KETO	Type 1 diabetes with ketoacidosis	184512	Binary	1327
Outcome	finn-b-E4_DM1PERIPH	Type 1 diabetes with peripheral circulatory complications	183552	Binary	367
Outcome	finn-b-E4_DM1NASCOMP	Type 1 diabetes with other specified/multiple/unspecified complications	186601	Binary	3416
Outcome	finn-b-E4_DM2OPTH	Type 2 diabetes with ophthalmic complications	185304	Binary	2119
Outcome	finn-b-E4_DM2COMA	Type 2 diabetes with coma	185432	Binary	2247
Outcome	finn-b-E4_DM2REN	Type 2 diabetes with renal complications	184481	Binary	1296
Outcome	finn-b-E4_DM2NEU	Type 2 diabetes with neurological complications	184096	Binary	911
Outcome	finn-b-E4_DM2KETO	Type 2 diabetes with ketoacidosis	183530	Binary	345
Outcome	finn-b-E4_DM2PERIPH	Type 2 diabetes with peripheral circulatory complications	184234	Binary	1049
Outcome	finn-b-E4_DM2NASCOMP	Type 2 diabetes with other specified/multiple/unspecified complications	207318	Binary	24133
