# Supplementary material for: Telomere Length as Both Cause and Consequence in Type 1 Diabetes: Evidence from Bidirectional Mendelian Randomization
Source: Biomedicines. 2025 Mar 22;13(4):774. doi: 10.3390/biomedicines13040774 (PMC12024553; doi:10.3390/biomedicines13040774)
Supplement: Supplementary file 1 [file biomedicines-13-00774-s001.zip › Table S3 All results of forward MR analysis.xlsx]

## Sheet: 01.All OR_results_table
id.exposure	exposure	id.outcome	outcome	method	nsnp	b	se	pval	lo_ci	up_ci	or	or_lci95	or_uci95
Diabetes diagnosis
ieu-b-4879	Telomere length	finn-b-E4_DIABETES	Diabetes mellitus	MR Egger	97	0.00995758	0.0725302	0.891093	-0.132202	0.152117	1.01001	0.876164	1.1643
ieu-b-4879	Telomere length	finn-b-E4_DIABETES	Diabetes mellitus	Weighted median	97	0.0214479	0.0657334	0.744208	-0.10739	0.150285	1.02168	0.898176	1.16217
ieu-b-4879	Telomere length	finn-b-E4_DIABETES	Diabetes mellitus	Inverse variance weighted	97	0.000471849	0.0432837	0.991302	-0.0843643	0.085308	1.00047	0.919096	1.08905
ieu-b-4879	Telomere length	finn-b-E4_DIABETES	Diabetes mellitus	Simple mode	97	0.137243	0.126551	0.280864	-0.110797	0.385284	1.14711	0.895121	1.47003
ieu-b-4879	Telomere length	finn-b-E4_DIABETES	Diabetes mellitus	Weighted mode	97	0.0302338	0.0696492	0.665199	-0.106279	0.166746	1.0307	0.899174	1.18145
ieu-b-4879	Telomere length	finn-b-DIABETES_FG	Diabetes, varying definitions	MR Egger	97	0.0104608	0.0720321	0.884842	-0.130722	0.151644	1.01052	0.877462	1.16375
ieu-b-4879	Telomere length	finn-b-DIABETES_FG	Diabetes, varying definitions	Weighted median	97	0.0179489	0.0649126	0.782157	-0.10928	0.145178	1.01811	0.89648	1.15624
ieu-b-4879	Telomere length	finn-b-DIABETES_FG	Diabetes, varying definitions	Inverse variance weighted	97	0.0156262	0.0431254	0.717096	-0.0688997	0.100152	1.01575	0.93342	1.10534
ieu-b-4879	Telomere length	finn-b-DIABETES_FG	Diabetes, varying definitions	Simple mode	97	0.10945	0.125096	0.383799	-0.135739	0.354638	1.11566	0.87307	1.42567
ieu-b-4879	Telomere length	finn-b-DIABETES_FG	Diabetes, varying definitions	Weighted mode	97	0.0241762	0.0690967	0.727188	-0.111253	0.159606	1.02447	0.894712	1.17305
ieu-b-4879	Telomere length	finn-b-DM_OTHER_WIDE	Other diabetes, wide definition	MR Egger	98	0.0124305	0.0760612	0.870526	-0.13665	0.161511	1.01251	0.872276	1.17528
ieu-b-4879	Telomere length	finn-b-DM_OTHER_WIDE	Other diabetes, wide definition	Weighted median	98	0.0111919	0.0666329	0.866612	-0.119409	0.141792	1.01125	0.887445	1.15234
ieu-b-4879	Telomere length	finn-b-DM_OTHER_WIDE	Other diabetes, wide definition	Inverse variance weighted	98	0.0215947	0.0454347	0.63458	-0.0674573	0.110647	1.02183	0.934768	1.117
ieu-b-4879	Telomere length	finn-b-DM_OTHER_WIDE	Other diabetes, wide definition	Simple mode	98	0.0346199	0.122413	0.777923	-0.205309	0.274549	1.03523	0.814395	1.31594
ieu-b-4879	Telomere length	finn-b-DM_OTHER_WIDE	Other diabetes, wide definition	Weighted mode	98	0.0346199	0.0695265	0.619655	-0.101652	0.170892	1.03523	0.903344	1.18636
ieu-b-4879	Telomere length	finn-b-GEST_DIABETES	Gestational diabetes (for exclusion)	MR Egger	112	0.0885855	0.145592	0.544143	-0.196775	0.373946	1.09263	0.821375	1.45346
ieu-b-4879	Telomere length	finn-b-GEST_DIABETES	Gestational diabetes (for exclusion)	Weighted median	112	0.0145534	0.137021	0.915413	-0.254007	0.283114	1.01466	0.775686	1.32726
ieu-b-4879	Telomere length	finn-b-GEST_DIABETES	Gestational diabetes (for exclusion)	Inverse variance weighted	112	0.0248071	0.0847424	0.769724	-0.141288	0.190902	1.02512	0.868239	1.21034
ieu-b-4879	Telomere length	finn-b-GEST_DIABETES	Gestational diabetes (for exclusion)	Simple mode	112	0.185468	0.240039	0.441368	-0.285009	0.655945	1.20378	0.752007	1.92696
ieu-b-4879	Telomere length	finn-b-GEST_DIABETES	Gestational diabetes (for exclusion)	Weighted mode	112	0.0945822	0.145072	0.515771	-0.189759	0.378924	1.0992	0.827158	1.46071
ieu-b-4879	Telomere length	finn-b-E4_DMNAS	Unspecified diabetes	MR Egger	114	-0.138638	0.178881	0.439958	-0.489245	0.21197	0.870543	0.613089	1.23611
ieu-b-4879	Telomere length	finn-b-E4_DMNAS	Unspecified diabetes	Weighted median	114	-0.160526	0.167053	0.336588	-0.487951	0.166898	0.851695	0.613883	1.18163
ieu-b-4879	Telomere length	finn-b-E4_DMNAS	Unspecified diabetes	Inverse variance weighted	114	-0.208875	0.104445	0.0455158	-0.413587	-0.00416279	0.811497	0.661274	0.995846
ieu-b-4879	Telomere length	finn-b-E4_DMNAS	Unspecified diabetes	Simple mode	114	-0.190406	0.32504	0.559183	-0.827485	0.446673	0.826623	0.437147	1.5631
ieu-b-4879	Telomere length	finn-b-E4_DMNAS	Unspecified diabetes	Weighted mode	114	-0.119914	0.18172	0.510671	-0.476085	0.236257	0.886997	0.621211	1.2665
ieu-b-4879	Telomere length	finn-b-E4_DMNASNOCOMP	Unspecified diabetes without complications	MR Egger	111	0.0623124	0.298401	0.834978	-0.522553	0.647178	1.06429	0.593004	1.91014
ieu-b-4879	Telomere length	finn-b-E4_DMNASNOCOMP	Unspecified diabetes without complications	Weighted median	111	-0.23204	0.26164	0.375149	-0.744854	0.280773	0.792914	0.474804	1.32415
ieu-b-4879	Telomere length	finn-b-E4_DMNASNOCOMP	Unspecified diabetes without complications	Inverse variance weighted	111	-0.165918	0.172402	0.335854	-0.503825	0.17199	0.847116	0.604215	1.18767
ieu-b-4879	Telomere length	finn-b-E4_DMNASNOCOMP	Unspecified diabetes without complications	Simple mode	111	-0.681799	0.487799	0.165014	-1.63788	0.274286	0.505706	0.194391	1.31559
ieu-b-4879	Telomere length	finn-b-E4_DMNASNOCOMP	Unspecified diabetes without complications	Weighted mode	111	-0.24643	0.269798	0.363037	-0.775235	0.282374	0.781586	0.460596	1.32628
T1D subgroup diagnosis
ieu-b-4879	Telomere length	finn-b-E4_DM1	Type 1 diabetes	MR Egger	109	-0.200822	0.150195	0.184035	-0.495205	0.0935611	0.818058	0.609446	1.09808
ieu-b-4879	Telomere length	finn-b-E4_DM1	Type 1 diabetes	Weighted median	109	-0.209961	0.14725	0.153901	-0.498571	0.078648	0.810615	0.607398	1.08182
ieu-b-4879	Telomere length	finn-b-E4_DM1	Type 1 diabetes	Inverse variance weighted	109	-0.115452	0.0886733	0.192919	-0.289252	0.0583477	0.890963	0.748824	1.06008
ieu-b-4879	Telomere length	finn-b-E4_DM1	Type 1 diabetes	Simple mode	109	0.125396	0.270613	0.644025	-0.405005	0.655798	1.1336	0.666973	1.92668
ieu-b-4879	Telomere length	finn-b-E4_DM1	Type 1 diabetes	Weighted mode	109	-0.210059	0.145746	0.152403	-0.495722	0.0756034	0.810536	0.609131	1.07853
ieu-b-4879	Telomere length	finn-b-T1D	Type1 diabetes, definitions combined	MR Egger	104	-0.261367	0.218274	0.233916	-0.689183	0.16645	0.769999	0.501986	1.1811
ieu-b-4879	Telomere length	finn-b-T1D	Type1 diabetes, definitions combined	Weighted median	104	-0.0946508	0.205132	0.644501	-0.496709	0.307408	0.909691	0.60853	1.3599
ieu-b-4879	Telomere length	finn-b-T1D	Type1 diabetes, definitions combined	Inverse variance weighted	104	-0.148407	0.129856	0.253096	-0.402925	0.10611	0.86208	0.668362	1.11194
ieu-b-4879	Telomere length	finn-b-T1D	Type1 diabetes, definitions combined	Simple mode	104	0.203752	0.395079	0.607152	-0.570603	0.978107	1.22599	0.565185	2.65942
ieu-b-4879	Telomere length	finn-b-T1D	Type1 diabetes, definitions combined	Weighted mode	104	-0.113081	0.228439	0.621642	-0.560821	0.334658	0.893078	0.57074	1.39746
ieu-b-4879	Telomere length	finn-b-T1D_WIDE	Type 1 diabetes, wide definition	MR Egger	110	-0.264563	0.14202	0.0652003	-0.542922	0.0137968	0.767542	0.581048	1.01389
ieu-b-4879	Telomere length	finn-b-T1D_WIDE	Type 1 diabetes, wide definition	Weighted median	110	-0.23826	0.132605	0.0723731	-0.498166	0.0216459	0.787998	0.607644	1.02188
ieu-b-4879	Telomere length	finn-b-T1D_WIDE	Type 1 diabetes, wide definition	Inverse variance weighted	110	-0.172521	0.083165	0.0380386	-0.335524	-0.00951724	0.841541	0.714963	0.990528
ieu-b-4879	Telomere length	finn-b-T1D_WIDE	Type 1 diabetes, wide definition	Simple mode	110	-0.209737	0.220471	0.343549	-0.64186	0.222385	0.810797	0.526313	1.24905
ieu-b-4879	Telomere length	finn-b-T1D_WIDE	Type 1 diabetes, wide definition	Weighted mode	110	-0.22496	0.134958	0.0984061	-0.489477	0.0395566	0.798548	0.612947	1.04035
ieu-b-4879	Telomere length	finn-b-E4_DM1_STRICT	Type 1 diabetes, strict (exclude DM2)	MR Egger	105	-0.307123	0.21816	0.162204	-0.734716	0.12047	0.73556	0.479642	1.12803
ieu-b-4879	Telomere length	finn-b-E4_DM1_STRICT	Type 1 diabetes, strict (exclude DM2)	Weighted median	105	-0.121917	0.202291	0.546721	-0.518407	0.274573	0.885222	0.595469	1.31597
ieu-b-4879	Telomere length	finn-b-E4_DM1_STRICT	Type 1 diabetes, strict (exclude DM2)	Inverse variance weighted	105	-0.17145	0.129812	0.186584	-0.425881	0.0829822	0.842443	0.653194	1.08652
ieu-b-4879	Telomere length	finn-b-E4_DM1_STRICT	Type 1 diabetes, strict (exclude DM2)	Simple mode	105	-0.0770532	0.378987	0.839287	-0.819867	0.665761	0.925841	0.44049	1.94597
ieu-b-4879	Telomere length	finn-b-E4_DM1_STRICT	Type 1 diabetes, strict (exclude DM2)	Weighted mode	105	-0.186544	0.204046	0.362713	-0.586475	0.213386	0.829822	0.556285	1.23786
ieu-b-4879	Telomere length	finn-b-E4_DM1NOCOMP	Type 1 diabetes without complications	MR Egger	109	-0.213972	0.166094	0.200433	-0.539516	0.111571	0.807371	0.58303	1.11803
ieu-b-4879	Telomere length	finn-b-E4_DM1NOCOMP	Type 1 diabetes without complications	Weighted median	109	-0.242325	0.160714	0.131605	-0.557325	0.0726747	0.784801	0.572739	1.07538
ieu-b-4879	Telomere length	finn-b-E4_DM1NOCOMP	Type 1 diabetes without complications	Inverse variance weighted	109	-0.103909	0.0979596	0.288812	-0.29591	0.0880921	0.901308	0.743855	1.09209
ieu-b-4879	Telomere length	finn-b-E4_DM1NOCOMP	Type 1 diabetes without complications	Simple mode	109	-0.0866818	0.31466	0.783475	-0.703415	0.530051	0.916969	0.494892	1.69902
ieu-b-4879	Telomere length	finn-b-E4_DM1NOCOMP	Type 1 diabetes without complications	Weighted mode	109	-0.223987	0.157994	0.15916	-0.533656	0.085682	0.799325	0.586457	1.08946
T2D subgroup diagnosis
ieu-b-4879	Telomere length	finn-b-E4_DM2	Type 2 diabetes	MR Egger	97	0.0295985	0.0759173	0.697499	-0.119199	0.178396	1.03004	0.887631	1.1953
ieu-b-4879	Telomere length	finn-b-E4_DM2	Type 2 diabetes	Weighted median	97	0.0544402	0.0702285	0.438229	-0.0832077	0.192088	1.05595	0.92016	1.21178
ieu-b-4879	Telomere length	finn-b-E4_DM2	Type 2 diabetes	Inverse variance weighted	97	0.00385167	0.0454139	0.93241	-0.0851596	0.0928629	1.00386	0.918366	1.09731
ieu-b-4879	Telomere length	finn-b-E4_DM2	Type 2 diabetes	Simple mode	97	0.160204	0.132547	0.229763	-0.0995886	0.419997	1.17375	0.90521	1.52196
ieu-b-4879	Telomere length	finn-b-E4_DM2	Type 2 diabetes	Weighted mode	97	0.0730629	0.0741082	0.326663	-0.0721892	0.218315	1.0758	0.930355	1.24398
ieu-b-4879	Telomere length	finn-b-T2D	Type 2 diabetes, definitions combined	MR Egger	95	0.0413382	0.0801139	0.607084	-0.115685	0.198361	1.0422	0.890756	1.2194
ieu-b-4879	Telomere length	finn-b-T2D	Type 2 diabetes, definitions combined	Weighted median	95	0.0899989	0.0731076	0.218305	-0.0532919	0.23329	1.09417	0.948103	1.26275
ieu-b-4879	Telomere length	finn-b-T2D	Type 2 diabetes, definitions combined	Inverse variance weighted	95	0.0553459	0.0476459	0.245395	-0.0380402	0.148732	1.05691	0.962674	1.16036
ieu-b-4879	Telomere length	finn-b-T2D	Type 2 diabetes, definitions combined	Simple mode	95	0.134178	0.136101	0.326728	-0.13258	0.400935	1.1436	0.875833	1.49322
ieu-b-4879	Telomere length	finn-b-T2D	Type 2 diabetes, definitions combined	Weighted mode	95	0.0899005	0.0700241	0.20235	-0.0473468	0.227148	1.09407	0.953757	1.25502
ieu-b-4879	Telomere length	finn-b-T2D_WIDE	Type 2 diabetes, wide definition	MR Egger	101	-0.0697577	0.0957271	0.467897	-0.257383	0.117867	0.93262	0.773072	1.12509
ieu-b-4879	Telomere length	finn-b-T2D_WIDE	Type 2 diabetes, wide definition	Weighted median	101	-0.0301191	0.0952434	0.751826	-0.216796	0.156558	0.97033	0.805094	1.16948
ieu-b-4879	Telomere length	finn-b-T2D_WIDE	Type 2 diabetes, wide definition	Inverse variance weighted	101	-0.0371833	0.0571896	0.515578	-0.149275	0.0749082	0.963499	0.861332	1.07779
ieu-b-4879	Telomere length	finn-b-T2D_WIDE	Type 2 diabetes, wide definition	Simple mode	101	-0.390571	0.192819	0.0454715	-0.768495	-0.0126459	0.676671	0.46371	0.987434
ieu-b-4879	Telomere length	finn-b-T2D_WIDE	Type 2 diabetes, wide definition	Weighted mode	101	-0.0811295	0.0969183	0.404537	-0.271089	0.10883	0.922074	0.762548	1.11497
ieu-b-4879	Telomere length	finn-b-E4_DM2_STRICT	Type 2 diabetes, strict (exclude DM1)	MR Egger	96	0.0157598	0.0793934	0.84308	-0.139851	0.171371	1.01588	0.869488	1.18693
ieu-b-4879	Telomere length	finn-b-E4_DM2_STRICT	Type 2 diabetes, strict (exclude DM1)	Weighted median	96	0.0812487	0.071918	0.258585	-0.0597105	0.222208	1.08464	0.942037	1.24883
ieu-b-4879	Telomere length	finn-b-E4_DM2_STRICT	Type 2 diabetes, strict (exclude DM1)	Inverse variance weighted	96	0.0389224	0.0471422	0.409009	-0.0534763	0.131321	1.03969	0.947928	1.14033
ieu-b-4879	Telomere length	finn-b-E4_DM2_STRICT	Type 2 diabetes, strict (exclude DM1)	Simple mode	96	0.127173	0.145159	0.383188	-0.157338	0.411684	1.13561	0.854415	1.50936
ieu-b-4879	Telomere length	finn-b-E4_DM2_STRICT	Type 2 diabetes, strict (exclude DM1)	Weighted mode	96	0.083925	0.0751906	0.267167	-0.0634485	0.231299	1.08755	0.938522	1.26024
ieu-b-4879	Telomere length	finn-b-E4_DM2NOCOMP	Type 2 diabetes without complications	MR Egger	102	-0.0688363	0.102079	0.501647	-0.26891	0.131238	0.933479	0.764212	1.14024
ieu-b-4879	Telomere length	finn-b-E4_DM2NOCOMP	Type 2 diabetes without complications	Weighted median	102	-0.0601964	0.0955083	0.528515	-0.247393	0.127	0.94158	0.780834	1.13542
ieu-b-4879	Telomere length	finn-b-E4_DM2NOCOMP	Type 2 diabetes without complications	Inverse variance weighted	102	-0.0204382	0.0608081	0.736788	-0.139622	0.0987456	0.979769	0.869687	1.10379
ieu-b-4879	Telomere length	finn-b-E4_DM2NOCOMP	Type 2 diabetes without complications	Simple mode	102	0.062704	0.179914	0.728173	-0.289927	0.415335	1.06471	0.748318	1.51488
ieu-b-4879	Telomere length	finn-b-E4_DM2NOCOMP	Type 2 diabetes without complications	Weighted mode	102	-0.0564967	0.100863	0.576631	-0.254189	0.141196	0.94507	0.775545	1.15165
Diabetes related complications
ieu-b-4879	Telomere length	finn-b-DM_COMORB_EXMORE	Diabetes-related co-morbidities/complications (more controls excluded)	MR Egger	107	-0.168536	0.0641996	0.00995267	-0.294368	-0.0427049	0.844901	0.745003	0.958194
ieu-b-4879	Telomere length	finn-b-DM_COMORB_EXMORE	Diabetes-related co-morbidities/complications (more controls excluded)	Weighted median	107	-0.111683	0.0594672	0.0603721	-0.228239	0.00487237	0.894327	0.795934	1.00488
ieu-b-4879	Telomere length	finn-b-DM_COMORB_EXMORE	Diabetes-related co-morbidities/complications (more controls excluded)	Inverse variance weighted	107	-0.139402	0.0372663	0.000183505	-0.212444	-0.0663603	0.869878	0.808605	0.935794
ieu-b-4879	Telomere length	finn-b-DM_COMORB_EXMORE	Diabetes-related co-morbidities/complications (more controls excluded)	Simple mode	107	-0.22892	0.128565	0.0778463	-0.480908	0.0230675	0.795392	0.618222	1.02334
ieu-b-4879	Telomere length	finn-b-DM_COMORB_EXMORE	Diabetes-related co-morbidities/complications (more controls excluded)	Weighted mode	107	-0.118732	0.0630357	0.0623651	-0.242282	0.00481842	0.888046	0.784835	1.00483
ieu-b-4879	Telomere length	finn-b-E4_DMNASNASCOMP	Unspecified diabetes with multiple/unspecified complications	MR Egger	113	0.314683	0.462814	0.497961	-0.592431	1.2218	1.36983	0.552981	3.39328
ieu-b-4879	Telomere length	finn-b-E4_DMNASNASCOMP	Unspecified diabetes with multiple/unspecified complications	Weighted median	113	-0.197743	0.438731	0.652194	-1.05766	0.662169	0.820581	0.347269	1.93899
ieu-b-4879	Telomere length	finn-b-E4_DMNASNASCOMP	Unspecified diabetes with multiple/unspecified complications	Inverse variance weighted	113	-0.276569	0.269334	0.304484	-0.804464	0.251325	0.758381	0.447328	1.28573
ieu-b-4879	Telomere length	finn-b-E4_DMNASNASCOMP	Unspecified diabetes with multiple/unspecified complications	Simple mode	113	-0.335518	0.807188	0.678452	-1.91761	1.24657	0.714968	0.146958	3.47839
ieu-b-4879	Telomere length	finn-b-E4_DMNASNASCOMP	Unspecified diabetes with multiple/unspecified complications	Weighted mode	113	-0.00278384	0.459063	0.995172	-0.902546	0.896979	0.99722	0.405536	2.45218
ieu-b-4879	Telomere length	finn-b-DM_KETOACIDOSIS	Diabetic ketoacidosis	MR Egger	110	-0.220444	0.166666	0.18874	-0.547109	0.106222	0.802163	0.57862	1.11207
ieu-b-4879	Telomere length	finn-b-DM_KETOACIDOSIS	Diabetic ketoacidosis	Weighted median	110	-0.207681	0.153867	0.177098	-0.50926	0.093898	0.812466	0.60094	1.09845
ieu-b-4879	Telomere length	finn-b-DM_KETOACIDOSIS	Diabetic ketoacidosis	Inverse variance weighted	110	-0.195843	0.0969406	0.0433592	-0.385846	-0.00583907	0.822142	0.679875	0.994178
ieu-b-4879	Telomere length	finn-b-DM_KETOACIDOSIS	Diabetic ketoacidosis	Simple mode	110	-0.30113	0.294115	0.308172	-0.877596	0.275335	0.739981	0.415781	1.31697
ieu-b-4879	Telomere length	finn-b-DM_KETOACIDOSIS	Diabetic ketoacidosis	Weighted mode	110	-0.175528	0.174324	0.316209	-0.517203	0.166147	0.839014	0.596185	1.18075
ieu-b-4879	Telomere length	finn-b-DM_HYPOGLYC	Diabetic hypoglycemia	MR Egger	109	-0.286222	0.201812	0.159021	-0.681773	0.10933	0.751096	0.50572	1.11553
ieu-b-4879	Telomere length	finn-b-DM_HYPOGLYC	Diabetic hypoglycemia	Weighted median	109	-0.0804805	0.17952	0.65393	-0.43234	0.271379	0.922673	0.648989	1.31177
ieu-b-4879	Telomere length	finn-b-DM_HYPOGLYC	Diabetic hypoglycemia	Inverse variance weighted	109	-0.143269	0.111857	0.200258	-0.36251	0.0759717	0.866521	0.695928	1.07893
ieu-b-4879	Telomere length	finn-b-DM_HYPOGLYC	Diabetic hypoglycemia	Simple mode	109	-0.134774	0.382968	0.725584	-0.885391	0.615843	0.873913	0.412553	1.85122
ieu-b-4879	Telomere length	finn-b-DM_HYPOGLYC	Diabetic hypoglycemia	Weighted mode	109	-0.0705929	0.209573	0.73689	-0.481355	0.34017	0.931841	0.617945	1.40519
ieu-b-4879	Telomere length	finn-b-DM_RETINOPATHY	Diabetic retinopathy (DM_RETINOPATHY)	MR Egger	109	-0.103114	0.0937898	0.274056	-0.286942	0.0807144	0.902024	0.750555	1.08406
ieu-b-4879	Telomere length	finn-b-DM_RETINOPATHY	Diabetic retinopathy (DM_RETINOPATHY)	Weighted median	109	0.0264297	0.0873587	0.762239	-0.144793	0.197653	1.02678	0.865201	1.21854
ieu-b-4879	Telomere length	finn-b-DM_RETINOPATHY	Diabetic retinopathy (DM_RETINOPATHY)	Inverse variance weighted	109	-0.0214108	0.0542658	0.693172	-0.127772	0.0849501	0.978817	0.880054	1.08866
ieu-b-4879	Telomere length	finn-b-DM_RETINOPATHY	Diabetic retinopathy (DM_RETINOPATHY)	Simple mode	109	0.00317221	0.152956	0.983492	-0.296622	0.302966	1.00318	0.743325	1.35387
ieu-b-4879	Telomere length	finn-b-DM_RETINOPATHY	Diabetic retinopathy (DM_RETINOPATHY)	Weighted mode	109	0.00317221	0.0847923	0.970226	-0.163021	0.169365	1.00318	0.849574	1.18455
ieu-b-4879	Telomere length	finn-b-DM_MACULOPATHY_EXMORE	Diabetic maculopathy (more controls excluded)	MR Egger	113	-0.188109	0.246526	0.447059	-0.6713	0.295082	0.828525	0.511044	1.34324
ieu-b-4879	Telomere length	finn-b-DM_MACULOPATHY_EXMORE	Diabetic maculopathy (more controls excluded)	Weighted median	113	-0.302617	0.224662	0.177983	-0.742954	0.137719	0.738882	0.475707	1.14765
ieu-b-4879	Telomere length	finn-b-DM_MACULOPATHY_EXMORE	Diabetic maculopathy (more controls excluded)	Inverse variance weighted	113	-0.207584	0.143276	0.147382	-0.488406	0.0732368	0.812545	0.613604	1.07599
ieu-b-4879	Telomere length	finn-b-DM_MACULOPATHY_EXMORE	Diabetic maculopathy (more controls excluded)	Simple mode	113	-0.609201	0.495036	0.221043	-1.57947	0.361069	0.543785	0.206084	1.43486
ieu-b-4879	Telomere length	finn-b-DM_MACULOPATHY_EXMORE	Diabetic maculopathy (more controls excluded)	Weighted mode	113	-0.298668	0.271203	0.27314	-0.830225	0.23289	0.741806	0.435951	1.26224
ieu-b-4879	Telomere length	finn-b-DM_NEPHROPATHY	Diabetic nephropathy	MR Egger	114	-0.401981	0.182176	0.0293856	-0.759045	-0.0449168	0.668994	0.468113	0.956077
ieu-b-4879	Telomere length	finn-b-DM_NEPHROPATHY	Diabetic nephropathy	Weighted median	114	-0.411938	0.168154	0.0142947	-0.741519	-0.0823567	0.662365	0.47639	0.920943
ieu-b-4879	Telomere length	finn-b-DM_NEPHROPATHY	Diabetic nephropathy	Inverse variance weighted	114	-0.241986	0.105583	0.0219111	-0.448929	-0.0350435	0.785067	0.638311	0.965563
ieu-b-4879	Telomere length	finn-b-DM_NEPHROPATHY	Diabetic nephropathy	Simple mode	114	-0.0628559	0.308489	0.838912	-0.667495	0.541783	0.939079	0.512992	1.71907
ieu-b-4879	Telomere length	finn-b-DM_NEPHROPATHY	Diabetic nephropathy	Weighted mode	114	-0.306489	0.18084	0.0928648	-0.660935	0.047956	0.736026	0.516368	1.04912
ieu-b-4879	Telomere length	finn-b-DM_POLYNEURO	Diabetic polyneuropathy	MR Egger	115	-0.102834	0.536986	0.848475	-1.15533	0.949659	0.902276	0.314954	2.58483
ieu-b-4879	Telomere length	finn-b-DM_POLYNEURO	Diabetic polyneuropathy	Weighted median	115	0.434384	0.511715	0.395949	-0.568577	1.43734	1.54401	0.566331	4.2095
ieu-b-4879	Telomere length	finn-b-DM_POLYNEURO	Diabetic polyneuropathy	Inverse variance weighted	115	0.513409	0.310331	0.0980485	-0.0948406	1.12166	1.67098	0.909518	3.06994
ieu-b-4879	Telomere length	finn-b-DM_POLYNEURO	Diabetic polyneuropathy	Simple mode	115	1.18216	1.05736	0.265903	-0.89026	3.25458	3.26142	0.410549	25.9088
ieu-b-4879	Telomere length	finn-b-DM_POLYNEURO	Diabetic polyneuropathy	Weighted mode	115	0.659828	0.590384	0.266077	-0.497325	1.81698	1.93446	0.608155	6.15326
T1D subgroup complications
ieu-b-4879	Telomere length	finn-b-E4_DM1OPTH	Type 1 diabetes with ophthalmic complications	MR Egger	104	-0.218692	0.210145	0.300488	-0.630577	0.193192	0.803569	0.532285	1.21312
ieu-b-4879	Telomere length	finn-b-E4_DM1OPTH	Type 1 diabetes with ophthalmic complications	Weighted median	104	-0.0989703	0.211459	0.639759	-0.51343	0.315489	0.90577	0.59844	1.37093
ieu-b-4879	Telomere length	finn-b-E4_DM1OPTH	Type 1 diabetes with ophthalmic complications	Inverse variance weighted	104	-0.0584012	0.1247	0.639546	-0.302813	0.186011	0.943271	0.738737	1.20444
ieu-b-4879	Telomere length	finn-b-E4_DM1OPTH	Type 1 diabetes with ophthalmic complications	Simple mode	104	0.114029	0.400049	0.776188	-0.670068	0.898126	1.12078	0.511674	2.455
ieu-b-4879	Telomere length	finn-b-E4_DM1OPTH	Type 1 diabetes with ophthalmic complications	Weighted mode	104	-0.188192	0.209472	0.371062	-0.598757	0.222373	0.828456	0.549494	1.24904
ieu-b-4879	Telomere length	finn-b-E4_DM1COMA	Type 1 diabetes with coma	MR Egger	108	-0.0169739	0.302114	0.955301	-0.609117	0.575169	0.983169	0.543831	1.77743
ieu-b-4879	Telomere length	finn-b-E4_DM1COMA	Type 1 diabetes with coma	Weighted median	108	0.0843569	0.284789	0.767071	-0.47383	0.642543	1.08802	0.622613	1.90131
ieu-b-4879	Telomere length	finn-b-E4_DM1COMA	Type 1 diabetes with coma	Inverse variance weighted	108	0.0242247	0.179091	0.892403	-0.326794	0.375244	1.02452	0.721232	1.45535
ieu-b-4879	Telomere length	finn-b-E4_DM1COMA	Type 1 diabetes with coma	Simple mode	108	0.395335	0.560007	0.481755	-0.702279	1.49295	1.48488	0.495455	4.4502
ieu-b-4879	Telomere length	finn-b-E4_DM1COMA	Type 1 diabetes with coma	Weighted mode	108	0.210244	0.314677	0.505493	-0.406524	0.827011	1.23398	0.665961	2.28648
ieu-b-4879	Telomere length	finn-b-E4_DM1REN	Type 1 diabetes with renal complications	MR Egger	111	0.262238	0.335008	0.435454	-0.394378	0.918854	1.29984	0.674099	2.50642
ieu-b-4879	Telomere length	finn-b-E4_DM1REN	Type 1 diabetes with renal complications	Weighted median	111	0.0862944	0.309179	0.780162	-0.519696	0.692285	1.09013	0.594701	1.99828
ieu-b-4879	Telomere length	finn-b-E4_DM1REN	Type 1 diabetes with renal complications	Inverse variance weighted	111	-0.0383551	0.197392	0.845934	-0.425244	0.348534	0.962371	0.65361	1.41699
ieu-b-4879	Telomere length	finn-b-E4_DM1REN	Type 1 diabetes with renal complications	Simple mode	111	-0.196092	0.612978	0.749651	-1.39753	1.00534	0.821937	0.247207	2.73285
ieu-b-4879	Telomere length	finn-b-E4_DM1REN	Type 1 diabetes with renal complications	Weighted mode	111	0.056294	0.338419	0.868192	-0.607007	0.719595	1.05791	0.544979	2.0536
ieu-b-4879	Telomere length	finn-b-E4_DM1NEU	Type 1 diabetes with neurological complications	MR Egger	113	-0.0371866	0.423834	0.930243	-0.867902	0.793529	0.963496	0.419832	2.21119
ieu-b-4879	Telomere length	finn-b-E4_DM1NEU	Type 1 diabetes with neurological complications	Weighted median	113	0.00841241	0.401829	0.983297	-0.779173	0.795997	1.00845	0.458785	2.21665
ieu-b-4879	Telomere length	finn-b-E4_DM1NEU	Type 1 diabetes with neurological complications	Inverse variance weighted	113	-0.210954	0.245091	0.389393	-0.691331	0.269424	0.809811	0.500909	1.30921
ieu-b-4879	Telomere length	finn-b-E4_DM1NEU	Type 1 diabetes with neurological complications	Simple mode	113	0.00496785	0.815456	0.99515	-1.59333	1.60326	1.00498	0.203249	4.96921
ieu-b-4879	Telomere length	finn-b-E4_DM1NEU	Type 1 diabetes with neurological complications	Weighted mode	113	0.00496785	0.398077	0.990065	-0.775263	0.785198	1.00498	0.460583	2.19284
ieu-b-4879	Telomere length	finn-b-E4_DM1KETO	Type 1 diabetes with ketoacidosis	MR Egger	108	0.10531	0.294974	0.721791	-0.472839	0.683458	1.11105	0.62323	1.98072
ieu-b-4879	Telomere length	finn-b-E4_DM1KETO	Type 1 diabetes with ketoacidosis	Weighted median	108	0.0383541	0.280703	0.891319	-0.511824	0.588532	1.0391	0.599401	1.80134
ieu-b-4879	Telomere length	finn-b-E4_DM1KETO	Type 1 diabetes with ketoacidosis	Inverse variance weighted	108	0.029696	0.173644	0.86421	-0.310646	0.370038	1.03014	0.732973	1.44779
ieu-b-4879	Telomere length	finn-b-E4_DM1KETO	Type 1 diabetes with ketoacidosis	Simple mode	108	0.232008	0.527041	0.660674	-0.800992	1.26501	1.26113	0.448883	3.54312
ieu-b-4879	Telomere length	finn-b-E4_DM1KETO	Type 1 diabetes with ketoacidosis	Weighted mode	108	-0.0496282	0.281334	0.860311	-0.601043	0.501787	0.951583	0.548239	1.65167
ieu-b-4879	Telomere length	finn-b-E4_DM1PERIPH	Type 1 diabetes with peripheral circulatory complications	MR Egger	110	0.231156	0.536662	0.667523	-0.820702	1.28301	1.26006	0.440123	3.6075
ieu-b-4879	Telomere length	finn-b-E4_DM1PERIPH	Type 1 diabetes with peripheral circulatory complications	Weighted median	110	-0.0120363	0.509233	0.981143	-1.01013	0.98606	0.988036	0.364171	2.68065
ieu-b-4879	Telomere length	finn-b-E4_DM1PERIPH	Type 1 diabetes with peripheral circulatory complications	Inverse variance weighted	110	-0.133628	0.312077	0.668513	-0.745299	0.478042	0.874915	0.474593	1.61291
ieu-b-4879	Telomere length	finn-b-E4_DM1PERIPH	Type 1 diabetes with peripheral circulatory complications	Simple mode	110	0.828635	0.861407	0.338201	-0.859723	2.51699	2.29019	0.423279	12.3913
ieu-b-4879	Telomere length	finn-b-E4_DM1PERIPH	Type 1 diabetes with peripheral circulatory complications	Weighted mode	110	0.214781	0.498913	0.667683	-0.763088	1.19265	1.23959	0.466225	3.29581
ieu-b-4879	Telomere length	finn-b-E4_DM1NASCOMP	Type 1 diabetes with other specified/multiple/unspecified complications	MR Egger	106	-0.462858	0.192354	0.01788	-0.839872	-0.0858448	0.629482	0.431766	0.917737
ieu-b-4879	Telomere length	finn-b-E4_DM1NASCOMP	Type 1 diabetes with other specified/multiple/unspecified complications	Weighted median	106	-0.406324	0.176057	0.0210037	-0.751395	-0.0612533	0.666094	0.471708	0.940585
ieu-b-4879	Telomere length	finn-b-E4_DM1NASCOMP	Type 1 diabetes with other specified/multiple/unspecified complications	Inverse variance weighted	106	-0.247501	0.113876	0.029748	-0.470697	-0.0243045	0.78075	0.624567	0.975988
ieu-b-4879	Telomere length	finn-b-E4_DM1NASCOMP	Type 1 diabetes with other specified/multiple/unspecified complications	Simple mode	106	-0.61762	0.332852	0.066324	-1.27001	0.0347698	0.539226	0.280829	1.03538
ieu-b-4879	Telomere length	finn-b-E4_DM1NASCOMP	Type 1 diabetes with other specified/multiple/unspecified complications	Weighted mode	106	-0.444339	0.199812	0.028304	-0.83597	-0.0527084	0.641248	0.433454	0.948657
T2D subgroup complications
ieu-b-4879	Telomere length	finn-b-E4_DM2OPTH	Type 2 diabetes with ophthalmic complications	MR Egger	111	-0.265565	0.23735	0.265653	-0.730771	0.199641	0.766773	0.481537	1.22096
ieu-b-4879	Telomere length	finn-b-E4_DM2OPTH	Type 2 diabetes with ophthalmic complications	Weighted median	111	-0.243117	0.211975	0.251418	-0.658588	0.172354	0.78418	0.517582	1.1881
ieu-b-4879	Telomere length	finn-b-E4_DM2OPTH	Type 2 diabetes with ophthalmic complications	Inverse variance weighted	111	-0.153958	0.136942	0.260903	-0.422364	0.114448	0.857308	0.655495	1.12125
ieu-b-4879	Telomere length	finn-b-E4_DM2OPTH	Type 2 diabetes with ophthalmic complications	Simple mode	111	-0.119165	0.400217	0.766454	-0.903591	0.665261	0.887661	0.405112	1.945
ieu-b-4879	Telomere length	finn-b-E4_DM2OPTH	Type 2 diabetes with ophthalmic complications	Weighted mode	111	-0.172025	0.229421	0.454961	-0.62169	0.277639	0.841958	0.537036	1.32001
ieu-b-4879	Telomere length	finn-b-E4_DM2COMA	Type 2 diabetes with coma	MR Egger	114	0.185884	0.224643	0.409734	-0.254416	0.626183	1.20428	0.775369	1.87046
ieu-b-4879	Telomere length	finn-b-E4_DM2COMA	Type 2 diabetes with coma	Weighted median	114	0.378655	0.213646	0.0763365	-0.0400907	0.797401	1.46032	0.960702	2.21976
ieu-b-4879	Telomere length	finn-b-E4_DM2COMA	Type 2 diabetes with coma	Inverse variance weighted	114	0.0551514	0.130503	0.672583	-0.200635	0.310938	1.0567	0.818211	1.3647
ieu-b-4879	Telomere length	finn-b-E4_DM2COMA	Type 2 diabetes with coma	Simple mode	114	0.317802	0.447934	0.479486	-0.560149	1.19575	1.3741	0.571124	3.30605
ieu-b-4879	Telomere length	finn-b-E4_DM2COMA	Type 2 diabetes with coma	Weighted mode	114	0.502393	0.240458	0.0389241	0.0310946	0.973692	1.65267	1.03158	2.6477
ieu-b-4879	Telomere length	finn-b-E4_DM2REN	Type 2 diabetes with renal complications	MR Egger	112	-0.542552	0.293016	0.0667636	-1.11686	0.0317595	0.581263	0.327305	1.03227
ieu-b-4879	Telomere length	finn-b-E4_DM2REN	Type 2 diabetes with renal complications	Weighted median	112	-0.175989	0.270086	0.514658	-0.705358	0.35338	0.838627	0.493932	1.42387
ieu-b-4879	Telomere length	finn-b-E4_DM2REN	Type 2 diabetes with renal complications	Inverse variance weighted	112	-0.115528	0.17026	0.497433	-0.449238	0.218183	0.890896	0.638114	1.24381
ieu-b-4879	Telomere length	finn-b-E4_DM2REN	Type 2 diabetes with renal complications	Simple mode	112	-0.143588	0.525983	0.785368	-1.17451	0.887338	0.866244	0.308969	2.42866
ieu-b-4879	Telomere length	finn-b-E4_DM2REN	Type 2 diabetes with renal complications	Weighted mode	112	-0.260581	0.274721	0.34492	-0.799033	0.277872	0.770604	0.449763	1.32032
ieu-b-4879	Telomere length	finn-b-E4_DM2NEU	Type 2 diabetes with neurological complications	MR Egger	113	0.285091	0.350654	0.417944	-0.402191	0.972372	1.32988	0.668853	2.64421
ieu-b-4879	Telomere length	finn-b-E4_DM2NEU	Type 2 diabetes with neurological complications	Weighted median	113	0.438899	0.309877	0.156668	-0.168459	1.04626	1.551	0.844966	2.84698
ieu-b-4879	Telomere length	finn-b-E4_DM2NEU	Type 2 diabetes with neurological complications	Inverse variance weighted	113	0.307007	0.203482	0.131359	-0.0918182	0.705832	1.35935	0.912271	2.02553
ieu-b-4879	Telomere length	finn-b-E4_DM2NEU	Type 2 diabetes with neurological complications	Simple mode	113	0.742095	0.611215	0.227252	-0.455887	1.94008	2.10033	0.633885	6.95928
ieu-b-4879	Telomere length	finn-b-E4_DM2NEU	Type 2 diabetes with neurological complications	Weighted mode	113	0.285688	0.385923	0.460684	-0.470722	1.0421	1.33068	0.624551	2.83516
ieu-b-4879	Telomere length	finn-b-E4_DM2KETO	Type 2 diabetes with ketoacidosis	MR Egger	112	0.285295	0.543516	0.600705	-0.779996	1.35059	1.33015	0.458408	3.85968
ieu-b-4879	Telomere length	finn-b-E4_DM2KETO	Type 2 diabetes with ketoacidosis	Weighted median	112	0.352645	0.514679	0.493233	-0.656125	1.36142	1.42283	0.518858	3.90171
ieu-b-4879	Telomere length	finn-b-E4_DM2KETO	Type 2 diabetes with ketoacidosis	Inverse variance weighted	112	0.192112	0.315538	0.542629	-0.426341	0.810566	1.21181	0.652894	2.24918
ieu-b-4879	Telomere length	finn-b-E4_DM2KETO	Type 2 diabetes with ketoacidosis	Simple mode	112	-0.0915099	0.996359	0.926987	-2.04437	1.86135	0.912552	0.129461	6.43243
ieu-b-4879	Telomere length	finn-b-E4_DM2KETO	Type 2 diabetes with ketoacidosis	Weighted mode	112	0.0446533	0.562013	0.936816	-1.05689	1.1462	1.04567	0.347534	3.14621
ieu-b-4879	Telomere length	finn-b-E4_DM2PERIPH	Type 2 diabetes with peripheral circulatory complications	MR Egger	112	-0.0224014	0.326726	0.945462	-0.662784	0.617982	0.977848	0.515414	1.85518
ieu-b-4879	Telomere length	finn-b-E4_DM2PERIPH	Type 2 diabetes with peripheral circulatory complications	Weighted median	112	-0.0392442	0.309527	0.899109	-0.645918	0.56743	0.961516	0.524181	1.76373
ieu-b-4879	Telomere length	finn-b-E4_DM2PERIPH	Type 2 diabetes with peripheral circulatory complications	Inverse variance weighted	112	0.317869	0.189344	0.0931925	-0.053245	0.688984	1.3742	0.948148	1.99169
ieu-b-4879	Telomere length	finn-b-E4_DM2PERIPH	Type 2 diabetes with peripheral circulatory complications	Simple mode	112	0.57552	0.604014	0.342749	-0.608348	1.75939	1.77805	0.544249	5.80888
ieu-b-4879	Telomere length	finn-b-E4_DM2PERIPH	Type 2 diabetes with peripheral circulatory complications	Weighted mode	112	0.0472706	0.320959	0.883179	-0.581808	0.676349	1.04841	0.558887	1.96669
ieu-b-4879	Telomere length	finn-b-E4_DM2NASCOMP	Type 2 diabetes with other specified/multiple/unspecified complications	MR Egger	100	0.117932	0.0859752	0.17329	-0.0505795	0.286443	1.12517	0.950678	1.33168
ieu-b-4879	Telomere length	finn-b-E4_DM2NASCOMP	Type 2 diabetes with other specified/multiple/unspecified complications	Weighted median	100	0.133831	0.0774931	0.0841673	-0.0180557	0.285717	1.1432	0.982106	1.33072
ieu-b-4879	Telomere length	finn-b-E4_DM2NASCOMP	Type 2 diabetes with other specified/multiple/unspecified complications	Inverse variance weighted	100	0.0924515	0.0512523	0.0712546	-0.00800297	0.192906	1.09686	0.992029	1.21277
ieu-b-4879	Telomere length	finn-b-E4_DM2NASCOMP	Type 2 diabetes with other specified/multiple/unspecified complications	Simple mode	100	0.146068	0.138774	0.295104	-0.125929	0.418065	1.15727	0.881678	1.51902
ieu-b-4879	Telomere length	finn-b-E4_DM2NASCOMP	Type 2 diabetes with other specified/multiple/unspecified complications	Weighted mode	100	0.119427	0.0815579	0.146275	-0.0404267	0.27928	1.12685	0.96038	1.32218
