# Supplementary material for: Telomere Length as Both Cause and Consequence in Type 1 Diabetes: Evidence from Bidirectional Mendelian Randomization
Source: Biomedicines. 2025 Mar 22;13(4):774. doi: 10.3390/biomedicines13040774 (PMC12024553; doi:10.3390/biomedicines13040774)
Supplement: Supplementary file 1 [file biomedicines-13-00774-s001.zip › Table S4 Heterogeneity and pleiotropy for forward MR analysis.xlsx]

## Sheet: Table S4
id.exposure	id.outcome	outcome	Pleiotropy				Heterogeneity
			egger_intercept	se	pval		Q	Q_df	Q_pval
Diabetes diagnosis
ieu-b-4879	finn-b-E4_DIABETES	Diabetes mellitus	-0.000357359	0.00219255	0.870875		79.9477	96	0.881267
ieu-b-4879	finn-b-DIABETES_FG	Diabetes, varying definitions	0.000194414	0.00217154	0.928851		79.974	96	0.88084
ieu-b-4879	finn-b-DM_OTHER_WIDE	Other diabetes, wide definition	0.000343062	0.00228354	0.880896		78.5767	97	0.914419
ieu-b-4879	finn-b-GEST_DIABETES	Gestational diabetes (for exclusion)	-0.00225173	0.00417976	0.591167		78.6648	111	0.991347
ieu-b-4879	finn-b-E4_DMNAS	Unspecified diabetes	-0.00249107	0.00515054	0.629578		79.0116	113	0.993659
ieu-b-4879	finn-b-E4_DMNASNOCOMP	Unspecified diabetes without complications	-0.0081473	0.0086945	0.350797		77.0137	110	0.992846
T1D subgroup diagnosis
ieu-b-4879	finn-b-E4_DM1	Type 1 diabetes	0.00305641	0.00434012	0.482824		84.5478	108	0.953739
ieu-b-4879	finn-b-T1D	Type1 diabetes, definitions combined	0.00410441	0.00637483	0.521121		77.7724	103	0.969843
ieu-b-4879	finn-b-T1D_WIDE	Type 1 diabetes, wide definition	0.00328065	0.00410332	0.425749		79.1907	109	0.985851
ieu-b-4879	finn-b-E4_DM1_STRICT	Type 1 diabetes, strict (exclude DM2)	0.00495505	0.00640359	0.440826		85.127	104	0.911553
ieu-b-4879	finn-b-E4_DM1NOCOMP	Type 1 diabetes without complications	0.0039217	0.00477923	0.413716		79.0097	108	0.983688
T2D subgroup diagnosis
ieu-b-4879	finn-b-E4_DM2	Type 2 diabetes	-0.000973796	0.00230093	0.673093		84.747	96	0.787445
ieu-b-4879	finn-b-T2D	Type 2 diabetes, definitions combined	0.000531882	0.00244553	0.828302		68.5014	94	0.977834
ieu-b-4879	finn-b-T2D_WIDE	Type 2 diabetes, wide definition	0.00119549	0.00281735	0.672244		90.5411	100	0.740093
ieu-b-4879	finn-b-E4_DM2_STRICT	Type 2 diabetes, strict (exclude DM1)	0.000885384	0.00244188	0.71773		72.5058	95	0.958421
ieu-b-4879	finn-b-E4_DM2NOCOMP	Type 2 diabetes without complications	0.00176194	0.00298487	0.556328		84.7233	101	0.878127
Diabetes related complications
ieu-b-4879	finn-b-DM_COMORB_EXMORE	Diabetes-related co-morbidities/complications (more controls excluded)	0.00104356	0.00187251	0.578503		68.2048	106	0.998375
ieu-b-4879	finn-b-E4_DMNASNASCOMP	Unspecified diabetes with multiple/unspecified complications	-0.0211377	0.0134555	0.119046		83.3975	112	0.980194
ieu-b-4879	finn-b-DM_KETOACIDOSIS	Diabetic ketoacidosis	0.000883931	0.00487125	0.856348		91.1354	109	0.892025
ieu-b-4879	finn-b-DM_HYPOGLYC	Diabetic hypoglycemia	0.00467468	0.00549297	0.396653		91.189	108	0.877635
ieu-b-4879	finn-b-DM_RETINOPATHY	Diabetic retinopathy (DM_RETINOPATHY)	0.00287697	0.00269365	0.287899		86.3573	108	0.937996
ieu-b-4879	finn-b-DM_MACULOPATHY_EXMORE	Diabetic maculopathy (more controls excluded)	-0.000693863	0.00714735	0.922838		84.3546	112	0.976152
ieu-b-4879	finn-b-DM_NEPHROPATHY	Diabetic nephropathy	0.00563406	0.00522786	0.283483		74.9852	113	0.997743
ieu-b-4879	finn-b-DM_POLYNEURO	Diabetic polyneuropathy	0.0219773	0.0156289	0.16241		79.9348	114	0.993524
T1D subgroup complications
ieu-b-4879	finn-b-E4_DM1OPTH	Type 1 diabetes with ophthalmic complications	0.00591676	0.00624367	0.345552		71.0747	103	0.993047
ieu-b-4879	finn-b-E4_DM1COMA	Type 1 diabetes with coma	0.00147292	0.00869871	0.865862		87.41	107	0.916906
ieu-b-4879	finn-b-E4_DM1REN	Type 1 diabetes with renal complications	-0.0107	0.00963514	0.26922		72.47	110	0.997796
ieu-b-4879	finn-b-E4_DM1NEU	Type 1 diabetes with neurological complications	-0.00617787	0.0122935	0.616289		90.4096	112	0.933452
ieu-b-4879	finn-b-E4_DM1KETO	Type 1 diabetes with ketoacidosis	-0.00275123	0.00867601	0.751786		89.3464	107	0.89142
ieu-b-4879	finn-b-E4_DM1PERIPH	Type 1 diabetes with peripheral circulatory complications	-0.0129618	0.0155134	0.405268		90.791	109	0.896829
ieu-b-4879	finn-b-E4_DM1NASCOMP	Type 1 diabetes with other specified/multiple/unspecified complications	0.00781109	0.00562276	0.167742		80.2825	105	0.965204
T2D subgroup complications
ieu-b-4879	finn-b-E4_DM2OPTH	Type 2 diabetes with ophthalmic complications	0.00393534	0.00683567	0.566001		80.7102	110	0.983721
ieu-b-4879	finn-b-E4_DM2COMA	Type 2 diabetes with coma	-0.00466894	0.00653018	0.47611		92.923	113	0.916038
ieu-b-4879	finn-b-E4_DM2REN	Type 2 diabetes with renal complications	0.0151531	0.00846231	0.0760993		92.825	111	0.894018
ieu-b-4879	finn-b-E4_DM2NEU	Type 2 diabetes with neurological complications	0.000778191	0.0101401	0.938965		72.2078	112	0.998715
ieu-b-4879	finn-b-E4_DM2KETO	Type 2 diabetes with ketoacidosis	-0.00335626	0.0159396	0.83362		95.915	111	0.84543
ieu-b-4879	finn-b-E4_DM2PERIPH	Type 2 diabetes with peripheral circulatory complications	0.0122224	0.00956427	0.203966		76.6751	111	0.994615
ieu-b-4879	finn-b-E4_DM2NASCOMP	Type 2 diabetes with other specified/multiple/unspecified complications	-0.000942383	0.00255301	0.712829		95.2797	99	0.587154

## Sheet: Sheet1
	id.exposure	id.outcome	outcome	exposure	Pleiotropy				Heterogeneity
					egger_intercept	se	pval		Q	Q_df	Q_pval
