# Supplementary material for: Telomere Length as Both Cause and Consequence in Type 1 Diabetes: Evidence from Bidirectional Mendelian Randomization
Source: Biomedicines. 2025 Mar 22;13(4):774. doi: 10.3390/biomedicines13040774 (PMC12024553; doi:10.3390/biomedicines13040774)
Supplement: Supplementary file 1 [file biomedicines-13-00774-s001.zip › Table S5 All results of inverse MR analysis.xlsx]

## Sheet: 01.All OR_results_table
	id.exposure	id.outcome	outcome	exposure	method	nsnp	b	se	pval	lo_ci	up_ci	or	or_lci95	or_uci95
1	finn-b-E4_DIABETES	ieu-b-4879	telomere length || id:ieu-b-4879	|| id:finn-b-E4_DIABETES	MR Egger	108	0.0027707	0.00593829	0.641757	-0.00886835	0.0144097	1.00277	0.991171	1.01451
2	finn-b-E4_DIABETES	ieu-b-4879	telomere length || id:ieu-b-4879	|| id:finn-b-E4_DIABETES	Weighted median	108	0.0015172	0.00516805	0.769084	-0.00861217	0.0116466	1.00152	0.991425	1.01171
3	finn-b-E4_DIABETES	ieu-b-4879	telomere length || id:ieu-b-4879	|| id:finn-b-E4_DIABETES	Inverse variance weighted	108	0.00186833	0.00300814	0.534539	-0.00402762	0.00776427	1.00187	0.99598	1.00779
4	finn-b-E4_DIABETES	ieu-b-4879	telomere length || id:ieu-b-4879	|| id:finn-b-E4_DIABETES	Simple mode	108	0.00497701	0.0116951	0.671281	-0.0179455	0.0278995	1.00499	0.982215	1.02829
5	finn-b-E4_DIABETES	ieu-b-4879	telomere length || id:ieu-b-4879	|| id:finn-b-E4_DIABETES	Weighted mode	108	0.0055011	0.0058942	0.352762	-0.00605152	0.0170537	1.00552	0.993967	1.0172
6	finn-b-DIABETES_FG	ieu-b-4879	telomere length || id:ieu-b-4879	|| id:finn-b-DIABETES_FG	MR Egger	112	0.00300503	0.00588097	0.610392	-0.00852166	0.0145317	1.00301	0.991515	1.01464
7	finn-b-DIABETES_FG	ieu-b-4879	telomere length || id:ieu-b-4879	|| id:finn-b-DIABETES_FG	Weighted median	112	0.000505998	0.00546861	0.926279	-0.0102125	0.0112245	1.00051	0.989839	1.01129
8	finn-b-DIABETES_FG	ieu-b-4879	telomere length || id:ieu-b-4879	|| id:finn-b-DIABETES_FG	Inverse variance weighted	112	0.000207018	0.00301157	0.945196	-0.00569565	0.00610969	1.00021	0.994321	1.00613
9	finn-b-DIABETES_FG	ieu-b-4879	telomere length || id:ieu-b-4879	|| id:finn-b-DIABETES_FG	Simple mode	112	0.00360364	0.0119311	0.763189	-0.0197814	0.0269886	1.00361	0.980413	1.02736
10	finn-b-DIABETES_FG	ieu-b-4879	telomere length || id:ieu-b-4879	|| id:finn-b-DIABETES_FG	Weighted mode	112	0.00487853	0.00638376	0.446364	-0.00763364	0.0173907	1.00489	0.992395	1.01754
11	finn-b-E4_DM1	ieu-b-4879	telomere length || id:ieu-b-4879	|| id:finn-b-E4_DM1	MR Egger	24	0.00625285	0.00337141	0.0770965	-0.00035512	0.0128608	1.00627	0.999645	1.01294
12	finn-b-E4_DM1	ieu-b-4879	telomere length || id:ieu-b-4879	|| id:finn-b-E4_DM1	Weighted median	24	0.00533435	0.00291279	0.0670481	-0.000374726	0.0110434	1.00535	0.999625	1.0111
13	finn-b-E4_DM1	ieu-b-4879	telomere length || id:ieu-b-4879	|| id:finn-b-E4_DM1	Inverse variance weighted	24	0.00318465	0.0022535	0.157596	-0.00123221	0.00760152	1.00319	0.998769	1.00763
14	finn-b-E4_DM1	ieu-b-4879	telomere length || id:ieu-b-4879	|| id:finn-b-E4_DM1	Simple mode	24	0.00094618	0.00586048	0.873148	-0.0105404	0.0124327	1.00095	0.989515	1.01251
15	finn-b-E4_DM1	ieu-b-4879	telomere length || id:ieu-b-4879	|| id:finn-b-E4_DM1	Weighted mode	24	0.00490953	0.00285427	0.0988493	-0.000684825	0.0105039	1.00492	0.999315	1.01056
16	finn-b-T1D	ieu-b-4879	telomere length || id:ieu-b-4879	|| id:finn-b-T1D	MR Egger	14	0.00810154	0.00227169	0.00387869	0.00364902	0.0125541	1.00813	1.00366	1.01263
17	finn-b-T1D	ieu-b-4879	telomere length || id:ieu-b-4879	|| id:finn-b-T1D	Weighted median	14	0.0074569	0.00179545	3.27831e-05	0.00393782	0.010976	1.00748	1.00395	1.01104
18	finn-b-T1D	ieu-b-4879	telomere length || id:ieu-b-4879	|| id:finn-b-T1D	Inverse variance weighted	14	0.00636819	0.0015083	2.42044e-05	0.00341192	0.00932447	1.00639	1.00342	1.00937
19	finn-b-T1D	ieu-b-4879	telomere length || id:ieu-b-4879	|| id:finn-b-T1D	Simple mode	14	0.00652058	0.00423492	0.14761	-0.00177987	0.014821	1.00654	0.998222	1.01493
20	finn-b-T1D	ieu-b-4879	telomere length || id:ieu-b-4879	|| id:finn-b-T1D	Weighted mode	14	0.00716482	0.00182203	0.0017179	0.00359364	0.010736	1.00719	1.0036	1.01079
21	finn-b-T1D_WIDE	ieu-b-4879	telomere length || id:ieu-b-4879	|| id:finn-b-T1D_WIDE	MR Egger	25	0.00361984	0.00291087	0.226188	-0.00208546	0.00932514	1.00363	0.997917	1.00937
22	finn-b-T1D_WIDE	ieu-b-4879	telomere length || id:ieu-b-4879	|| id:finn-b-T1D_WIDE	Weighted median	25	0.0018085	0.00246258	0.46271	-0.00301816	0.00663516	1.00181	0.996986	1.00666
23	finn-b-T1D_WIDE	ieu-b-4879	telomere length || id:ieu-b-4879	|| id:finn-b-T1D_WIDE	Inverse variance weighted	25	0.000784462	0.00203663	0.700107	-0.00320734	0.00477626	1.00078	0.996798	1.00479
24	finn-b-T1D_WIDE	ieu-b-4879	telomere length || id:ieu-b-4879	|| id:finn-b-T1D_WIDE	Simple mode	25	0.00420533	0.00684813	0.544937	-0.009217	0.0176277	1.00421	0.990825	1.01778
25	finn-b-T1D_WIDE	ieu-b-4879	telomere length || id:ieu-b-4879	|| id:finn-b-T1D_WIDE	Weighted mode	25	0.00234327	0.00240668	0.33994	-0.00237381	0.00706036	1.00235	0.997629	1.00709
26	finn-b-E4_DM1_STRICT	ieu-b-4879	telomere length || id:ieu-b-4879	|| id:finn-b-E4_DM1_STRICT	MR Egger	17	0.00767444	0.00213662	0.00266991	0.00348665	0.0118622	1.0077	1.00349	1.01193
27	finn-b-E4_DM1_STRICT	ieu-b-4879	telomere length || id:ieu-b-4879	|| id:finn-b-E4_DM1_STRICT	Weighted median	17	0.00733668	0.00178502	3.95412e-05	0.00383804	0.0108353	1.00736	1.00385	1.01089
28	finn-b-E4_DM1_STRICT	ieu-b-4879	telomere length || id:ieu-b-4879	|| id:finn-b-E4_DM1_STRICT	Inverse variance weighted	17	0.00602434	0.00146834	4.08162e-05	0.00314638	0.00890229	1.00604	1.00315	1.00894
29	finn-b-E4_DM1_STRICT	ieu-b-4879	telomere length || id:ieu-b-4879	|| id:finn-b-E4_DM1_STRICT	Simple mode	17	0.00658822	0.00404207	0.122646	-0.00133425	0.0145107	1.00661	0.998667	1.01462
30	finn-b-E4_DM1_STRICT	ieu-b-4879	telomere length || id:ieu-b-4879	|| id:finn-b-E4_DM1_STRICT	Weighted mode	17	0.00715251	0.00180639	0.00112364	0.00361199	0.010693	1.00718	1.00362	1.01075
31	finn-b-E4_DM1NOCOMP	ieu-b-4879	telomere length || id:ieu-b-4879	|| id:finn-b-E4_DM1NOCOMP	MR Egger	31	0.00661668	0.00189122	0.00152995	0.00290988	0.0103235	1.00664	1.00291	1.01038
32	finn-b-E4_DM1NOCOMP	ieu-b-4879	telomere length || id:ieu-b-4879	|| id:finn-b-E4_DM1NOCOMP	Weighted median	31	0.00593837	0.00173653	0.000626956	0.00253477	0.00934197	1.00596	1.00254	1.00939
33	finn-b-E4_DM1NOCOMP	ieu-b-4879	telomere length || id:ieu-b-4879	|| id:finn-b-E4_DM1NOCOMP	Inverse variance weighted	31	0.00512078	0.00140354	0.000263809	0.00236984	0.00787173	1.00513	1.00237	1.0079
34	finn-b-E4_DM1NOCOMP	ieu-b-4879	telomere length || id:ieu-b-4879	|| id:finn-b-E4_DM1NOCOMP	Simple mode	31	0.00636399	0.0047533	0.190675	-0.00295249	0.0156805	1.00638	0.997052	1.0158
35	finn-b-E4_DM1NOCOMP	ieu-b-4879	telomere length || id:ieu-b-4879	|| id:finn-b-E4_DM1NOCOMP	Weighted mode	31	0.00555627	0.00163672	0.00195029	0.0023483	0.00876424	1.00557	1.00235	1.0088
36	finn-b-E4_DM2	ieu-b-4879	telomere length || id:ieu-b-4879	|| id:finn-b-E4_DM2	MR Egger	98	-0.00674191	0.00709826	0.3446	-0.0206545	0.00717067	0.993281	0.979557	1.0072
37	finn-b-E4_DM2	ieu-b-4879	telomere length || id:ieu-b-4879	|| id:finn-b-E4_DM2	Weighted median	98	-0.000846392	0.00606724	0.889053	-0.0127382	0.0110454	0.999154	0.987343	1.01111
38	finn-b-E4_DM2	ieu-b-4879	telomere length || id:ieu-b-4879	|| id:finn-b-E4_DM2	Inverse variance weighted	98	-0.00584284	0.00318544	0.0666194	-0.0120863	0.000400623	0.994174	0.987986	1.0004
39	finn-b-E4_DM2	ieu-b-4879	telomere length || id:ieu-b-4879	|| id:finn-b-E4_DM2	Simple mode	98	0.00435329	0.0137396	0.752044	-0.0225764	0.0312829	1.00436	0.977677	1.03178
40	finn-b-E4_DM2	ieu-b-4879	telomere length || id:ieu-b-4879	|| id:finn-b-E4_DM2	Weighted mode	98	0.00150952	0.00684296	0.825871	-0.0119027	0.0149217	1.00151	0.988168	1.01503
41	finn-b-T2D	ieu-b-4879	telomere length || id:ieu-b-4879	|| id:finn-b-T2D	MR Egger	104	-0.000111443	0.00648261	0.986318	-0.0128174	0.0125945	0.999889	0.987264	1.01267
42	finn-b-T2D	ieu-b-4879	telomere length || id:ieu-b-4879	|| id:finn-b-T2D	Weighted median	104	-0.000715489	0.00594742	0.904244	-0.0123724	0.0109415	0.999285	0.987704	1.011
43	finn-b-T2D	ieu-b-4879	telomere length || id:ieu-b-4879	|| id:finn-b-T2D	Inverse variance weighted	104	-0.00408557	0.00299748	0.172881	-0.00996063	0.00178948	0.995923	0.990089	1.00179
44	finn-b-T2D	ieu-b-4879	telomere length || id:ieu-b-4879	|| id:finn-b-T2D	Simple mode	104	0.00423334	0.0119698	0.72431	-0.0192275	0.0276942	1.00424	0.980956	1.02808
45	finn-b-T2D	ieu-b-4879	telomere length || id:ieu-b-4879	|| id:finn-b-T2D	Weighted mode	104	0.0011	0.00634468	0.862698	-0.0113356	0.0135356	1.0011	0.988728	1.01363
46	finn-b-T2D_WIDE	ieu-b-4879	telomere length || id:ieu-b-4879	|| id:finn-b-T2D_WIDE	MR Egger	59	-0.00457391	0.00738255	0.538018	-0.0190437	0.00989589	0.995437	0.981136	1.00995
47	finn-b-T2D_WIDE	ieu-b-4879	telomere length || id:ieu-b-4879	|| id:finn-b-T2D_WIDE	Weighted median	59	-0.000348433	0.00597806	0.953521	-0.0120654	0.0113686	0.999652	0.988007	1.01143
48	finn-b-T2D_WIDE	ieu-b-4879	telomere length || id:ieu-b-4879	|| id:finn-b-T2D_WIDE	Inverse variance weighted	59	-0.000838454	0.00340205	0.80533	-0.00750647	0.00582956	0.999162	0.992522	1.00585
49	finn-b-T2D_WIDE	ieu-b-4879	telomere length || id:ieu-b-4879	|| id:finn-b-T2D_WIDE	Simple mode	59	0.00420298	0.0105814	0.692674	-0.0165365	0.0249425	1.00421	0.983599	1.02526
50	finn-b-T2D_WIDE	ieu-b-4879	telomere length || id:ieu-b-4879	|| id:finn-b-T2D_WIDE	Weighted mode	59	0.000619394	0.00697252	0.92952	-0.0130467	0.0142855	1.00062	0.987038	1.01439
51	finn-b-E4_DM2_STRICT	ieu-b-4879	telomere length || id:ieu-b-4879	|| id:finn-b-E4_DM2_STRICT	MR Egger	105	-0.00161462	0.00618568	0.794594	-0.0137385	0.0105093	0.998387	0.986355	1.01056
52	finn-b-E4_DM2_STRICT	ieu-b-4879	telomere length || id:ieu-b-4879	|| id:finn-b-E4_DM2_STRICT	Weighted median	105	-0.000739403	0.00555404	0.894091	-0.0116253	0.0101465	0.999261	0.988442	1.0102
53	finn-b-E4_DM2_STRICT	ieu-b-4879	telomere length || id:ieu-b-4879	|| id:finn-b-E4_DM2_STRICT	Inverse variance weighted	105	-0.00441761	0.00293387	0.132138	-0.010168	0.00133279	0.995592	0.989884	1.00133
54	finn-b-E4_DM2_STRICT	ieu-b-4879	telomere length || id:ieu-b-4879	|| id:finn-b-E4_DM2_STRICT	Simple mode	105	0.00451113	0.0117546	0.701929	-0.0185279	0.0275502	1.00452	0.981643	1.02793
55	finn-b-E4_DM2_STRICT	ieu-b-4879	telomere length || id:ieu-b-4879	|| id:finn-b-E4_DM2_STRICT	Weighted mode	105	0.00136048	0.00656394	0.836208	-0.0115048	0.0142258	1.00136	0.988561	1.01433
56	finn-b-E4_DM2NOCOMP	ieu-b-4879	telomere length || id:ieu-b-4879	|| id:finn-b-E4_DM2NOCOMP	MR Egger	37	-0.00333023	0.00926376	0.721389	-0.0214872	0.0148267	0.996675	0.978742	1.01494
57	finn-b-E4_DM2NOCOMP	ieu-b-4879	telomere length || id:ieu-b-4879	|| id:finn-b-E4_DM2NOCOMP	Weighted median	37	-0.0022551	0.00671092	0.736845	-0.0154085	0.0108983	0.997747	0.98471	1.01096
58	finn-b-E4_DM2NOCOMP	ieu-b-4879	telomere length || id:ieu-b-4879	|| id:finn-b-E4_DM2NOCOMP	Inverse variance weighted	37	-0.00247789	0.00391562	0.52685	-0.0101525	0.00519673	0.997525	0.989899	1.00521
59	finn-b-E4_DM2NOCOMP	ieu-b-4879	telomere length || id:ieu-b-4879	|| id:finn-b-E4_DM2NOCOMP	Simple mode	37	-0.00428109	0.011844	0.71987	-0.0274952	0.0189331	0.995728	0.972879	1.01911
60	finn-b-E4_DM2NOCOMP	ieu-b-4879	telomere length || id:ieu-b-4879	|| id:finn-b-E4_DM2NOCOMP	Weighted mode	37	-0.00300921	0.00761785	0.695158	-0.0179402	0.0119218	0.996995	0.98222	1.01199
61	finn-b-DM_OTHER_WIDE	ieu-b-4879	telomere length || id:ieu-b-4879	|| id:finn-b-DM_OTHER_WIDE	MR Egger	104	0.000274876	0.00577191	0.96211	-0.0110381	0.0115878	1.00027	0.989023	1.01166
62	finn-b-DM_OTHER_WIDE	ieu-b-4879	telomere length || id:ieu-b-4879	|| id:finn-b-DM_OTHER_WIDE	Weighted median	104	0.000447383	0.00549998	0.935169	-0.0103326	0.0112273	1.00045	0.989721	1.01129
63	finn-b-DM_OTHER_WIDE	ieu-b-4879	telomere length || id:ieu-b-4879	|| id:finn-b-DM_OTHER_WIDE	Inverse variance weighted	104	0.000385686	0.00295494	0.896153	-0.005406	0.00617737	1.00039	0.994609	1.0062
64	finn-b-DM_OTHER_WIDE	ieu-b-4879	telomere length || id:ieu-b-4879	|| id:finn-b-DM_OTHER_WIDE	Simple mode	104	0.00510455	0.0107269	0.635178	-0.0159201	0.0261292	1.00512	0.984206	1.02647
65	finn-b-DM_OTHER_WIDE	ieu-b-4879	telomere length || id:ieu-b-4879	|| id:finn-b-DM_OTHER_WIDE	Weighted mode	104	0.00466118	0.00606934	0.444252	-0.00723473	0.0165571	1.00467	0.992791	1.01669
66	finn-b-GEST_DIABETES	ieu-b-4879	telomere length || id:ieu-b-4879	|| id:finn-b-GEST_DIABETES	MR Egger	14	0.00416634	0.0164572	0.804428	-0.0280898	0.0364225	1.00418	0.972301	1.03709
67	finn-b-GEST_DIABETES	ieu-b-4879	telomere length || id:ieu-b-4879	|| id:finn-b-GEST_DIABETES	Weighted median	14	-0.0032121	0.00753661	0.669962	-0.0179839	0.0115596	0.996793	0.982177	1.01163
68	finn-b-GEST_DIABETES	ieu-b-4879	telomere length || id:ieu-b-4879	|| id:finn-b-GEST_DIABETES	Inverse variance weighted	14	-0.00414239	0.00532433	0.436562	-0.0145781	0.0062933	0.995866	0.985528	1.00631
69	finn-b-GEST_DIABETES	ieu-b-4879	telomere length || id:ieu-b-4879	|| id:finn-b-GEST_DIABETES	Simple mode	14	-0.0051592	0.0123688	0.683401	-0.0294021	0.0190837	0.994854	0.971026	1.01927
70	finn-b-GEST_DIABETES	ieu-b-4879	telomere length || id:ieu-b-4879	|| id:finn-b-GEST_DIABETES	Weighted mode	14	-0.00192887	0.00925504	0.838136	-0.0200687	0.016211	0.998073	0.980131	1.01634
71	finn-b-E4_DMNAS	ieu-b-4879	telomere length || id:ieu-b-4879	|| id:finn-b-E4_DMNAS	MR Egger	11	0.0116778	0.00895708	0.224677	-0.00587804	0.0292337	1.01175	0.994139	1.02967
72	finn-b-E4_DMNAS	ieu-b-4879	telomere length || id:ieu-b-4879	|| id:finn-b-E4_DMNAS	Weighted median	11	-0.000617868	0.00606239	0.918822	-0.0125002	0.0112644	0.999382	0.987578	1.01133
73	finn-b-E4_DMNAS	ieu-b-4879	telomere length || id:ieu-b-4879	|| id:finn-b-E4_DMNAS	Inverse variance weighted	11	0.00210355	0.0044033	0.632848	-0.00652691	0.010734	1.00211	0.993494	1.01079
74	finn-b-E4_DMNAS	ieu-b-4879	telomere length || id:ieu-b-4879	|| id:finn-b-E4_DMNAS	Simple mode	11	0.000906121	0.00890193	0.920936	-0.0165417	0.0183539	1.00091	0.983594	1.01852
75	finn-b-E4_DMNAS	ieu-b-4879	telomere length || id:ieu-b-4879	|| id:finn-b-E4_DMNAS	Weighted mode	11	0.000716856	0.00808972	0.931139	-0.015139	0.0165727	1.00072	0.984975	1.01671
76	finn-b-E4_DMNASNOCOMP	ieu-b-4879	telomere length || id:ieu-b-4879	|| id:finn-b-E4_DMNASNOCOMP	MR Egger	6	-0.000705179	0.00568258	0.907226	-0.011843	0.0104327	0.999295	0.988227	1.01049
77	finn-b-E4_DMNASNOCOMP	ieu-b-4879	telomere length || id:ieu-b-4879	|| id:finn-b-E4_DMNASNOCOMP	Weighted median	6	0.00239901	0.00472568	0.611696	-0.00686333	0.0116614	1.0024	0.99316	1.01173
78	finn-b-E4_DMNASNOCOMP	ieu-b-4879	telomere length || id:ieu-b-4879	|| id:finn-b-E4_DMNASNOCOMP	Inverse variance weighted	6	0.00135961	0.0036765	0.711523	-0.00584633	0.00856555	1.00136	0.994171	1.0086
79	finn-b-E4_DMNASNOCOMP	ieu-b-4879	telomere length || id:ieu-b-4879	|| id:finn-b-E4_DMNASNOCOMP	Simple mode	6	0.00713912	0.0073702	0.377209	-0.00730647	0.0215847	1.00716	0.99272	1.02182
80	finn-b-E4_DMNASNOCOMP	ieu-b-4879	telomere length || id:ieu-b-4879	|| id:finn-b-E4_DMNASNOCOMP	Weighted mode	6	0.00630772	0.00633492	0.365108	-0.00610873	0.0187242	1.00633	0.99391	1.0189
81	finn-b-DM_COMORB_EXMORE	ieu-b-4879	telomere length || id:ieu-b-4879	|| id:finn-b-DM_COMORB_EXMORE	MR Egger	29	0.0190635	0.0174322	0.283801	-0.0151037	0.0532306	1.01925	0.98501	1.05467
82	finn-b-DM_COMORB_EXMORE	ieu-b-4879	telomere length || id:ieu-b-4879	|| id:finn-b-DM_COMORB_EXMORE	Weighted median	29	-0.000621294	0.0103823	0.952282	-0.0209707	0.0197281	0.999379	0.979248	1.01992
83	finn-b-DM_COMORB_EXMORE	ieu-b-4879	telomere length || id:ieu-b-4879	|| id:finn-b-DM_COMORB_EXMORE	Inverse variance weighted	29	-0.00676077	0.00739248	0.360429	-0.02125	0.00772848	0.993262	0.978974	1.00776
84	finn-b-DM_COMORB_EXMORE	ieu-b-4879	telomere length || id:ieu-b-4879	|| id:finn-b-DM_COMORB_EXMORE	Simple mode	29	0.00266012	0.0169369	0.876324	-0.0305361	0.0358564	1.00266	0.969925	1.03651
85	finn-b-DM_COMORB_EXMORE	ieu-b-4879	telomere length || id:ieu-b-4879	|| id:finn-b-DM_COMORB_EXMORE	Weighted mode	29	0.00624036	0.012959	0.633871	-0.0191593	0.03164	1.00626	0.981023	1.03215
86	finn-b-E4_DM1NASCOMP	ieu-b-4879	telomere length || id:ieu-b-4879	|| id:finn-b-E4_DM1NASCOMP	MR Egger	18	0.00101867	0.00184608	0.58871	-0.00259965	0.004637	1.00102	0.997404	1.00465
87	finn-b-E4_DM1NASCOMP	ieu-b-4879	telomere length || id:ieu-b-4879	|| id:finn-b-E4_DM1NASCOMP	Weighted median	18	0.00155214	0.00198948	0.435287	-0.00234723	0.00545151	1.00155	0.997656	1.00547
88	finn-b-E4_DM1NASCOMP	ieu-b-4879	telomere length || id:ieu-b-4879	|| id:finn-b-E4_DM1NASCOMP	Inverse variance weighted	18	-0.000732822	0.0014005	0.600795	-0.0034778	0.00201216	0.999267	0.996528	1.00201
89	finn-b-E4_DM1NASCOMP	ieu-b-4879	telomere length || id:ieu-b-4879	|| id:finn-b-E4_DM1NASCOMP	Simple mode	18	-0.00158845	0.00474147	0.741714	-0.0108817	0.00770483	0.998413	0.989177	1.00773
90	finn-b-E4_DM1NASCOMP	ieu-b-4879	telomere length || id:ieu-b-4879	|| id:finn-b-E4_DM1NASCOMP	Weighted mode	18	6.50322e-05	0.00157228	0.96749	-0.00301664	0.00314671	1.00007	0.996988	1.00315
91	finn-b-E4_DM2NASCOMP	ieu-b-4879	telomere length || id:ieu-b-4879	|| id:finn-b-E4_DM2NASCOMP	MR Egger	102	-0.00146201	0.00634349	0.818194	-0.0138952	0.0109712	0.998539	0.986201	1.01103
92	finn-b-E4_DM2NASCOMP	ieu-b-4879	telomere length || id:ieu-b-4879	|| id:finn-b-E4_DM2NASCOMP	Weighted median	102	-0.00177388	0.00515996	0.731014	-0.0118874	0.00833965	0.998228	0.988183	1.00837
93	finn-b-E4_DM2NASCOMP	ieu-b-4879	telomere length || id:ieu-b-4879	|| id:finn-b-E4_DM2NASCOMP	Inverse variance weighted	102	0.000891253	0.00282724	0.752581	-0.00465013	0.00643263	1.00089	0.995361	1.00645
94	finn-b-E4_DM2NASCOMP	ieu-b-4879	telomere length || id:ieu-b-4879	|| id:finn-b-E4_DM2NASCOMP	Simple mode	102	0.00491435	0.00984139	0.618615	-0.0143748	0.0242035	1.00493	0.985728	1.0245
95	finn-b-E4_DM2NASCOMP	ieu-b-4879	telomere length || id:ieu-b-4879	|| id:finn-b-E4_DM2NASCOMP	Weighted mode	102	0.000169318	0.0052847	0.974504	-0.0101887	0.0105273	1.00017	0.989863	1.01058
96	finn-b-E4_DMNASNASCOMP	ieu-b-4879	telomere length || id:ieu-b-4879	|| id:finn-b-E4_DMNASNASCOMP	MR Egger	5	0.00459513	0.00338489	0.267703	-0.00203926	0.0112295	1.00461	0.997963	1.01129
97	finn-b-E4_DMNASNASCOMP	ieu-b-4879	telomere length || id:ieu-b-4879	|| id:finn-b-E4_DMNASNASCOMP	Weighted median	5	-0.000192022	0.00250624	0.938928	-0.00510425	0.0047202	0.999808	0.994909	1.00473
98	finn-b-E4_DMNASNASCOMP	ieu-b-4879	telomere length || id:ieu-b-4879	|| id:finn-b-E4_DMNASNASCOMP	Inverse variance weighted	5	0.000147684	0.00196725	0.940158	-0.00370813	0.0040035	1.00015	0.996299	1.00401
99	finn-b-E4_DMNASNASCOMP	ieu-b-4879	telomere length || id:ieu-b-4879	|| id:finn-b-E4_DMNASNASCOMP	Simple mode	5	-0.00101837	0.00367671	0.79552	-0.00822472	0.00618797	0.998982	0.991809	1.00621
100	finn-b-E4_DMNASNASCOMP	ieu-b-4879	telomere length || id:ieu-b-4879	|| id:finn-b-E4_DMNASNASCOMP	Weighted mode	5	0.00306665	0.0026794	0.316237	-0.00218498	0.00831828	1.00307	0.997817	1.00835
101	finn-b-DM_KETOACIDOSIS	ieu-b-4879	telomere length || id:ieu-b-4879	|| id:finn-b-DM_KETOACIDOSIS	MR Egger	20	0.00313751	0.00609203	0.612806	-0.00880286	0.0150779	1.00314	0.991236	1.01519
102	finn-b-DM_KETOACIDOSIS	ieu-b-4879	telomere length || id:ieu-b-4879	|| id:finn-b-DM_KETOACIDOSIS	Weighted median	20	-0.00169365	0.00443164	0.702333	-0.0103797	0.00699236	0.998308	0.989674	1.00702
103	finn-b-DM_KETOACIDOSIS	ieu-b-4879	telomere length || id:ieu-b-4879	|| id:finn-b-DM_KETOACIDOSIS	Inverse variance weighted	20	-0.00662917	0.00320075	0.0383468	-0.0129026	-0.000355694	0.993393	0.98718	0.999644
104	finn-b-DM_KETOACIDOSIS	ieu-b-4879	telomere length || id:ieu-b-4879	|| id:finn-b-DM_KETOACIDOSIS	Simple mode	20	0.00211098	0.00851218	0.806799	-0.0145729	0.0187948	1.00211	0.985533	1.01897
105	finn-b-DM_KETOACIDOSIS	ieu-b-4879	telomere length || id:ieu-b-4879	|| id:finn-b-DM_KETOACIDOSIS	Weighted mode	20	0.00151728	0.00534617	0.779628	-0.00896122	0.0119958	1.00152	0.991079	1.01207
106	finn-b-DM_HYPOGLYC	ieu-b-4879	telomere length || id:ieu-b-4879	|| id:finn-b-DM_HYPOGLYC	MR Egger	16	0.00458534	0.00472799	0.34859	-0.00468153	0.0138522	1.0046	0.995329	1.01395
107	finn-b-DM_HYPOGLYC	ieu-b-4879	telomere length || id:ieu-b-4879	|| id:finn-b-DM_HYPOGLYC	Weighted median	16	0.00607126	0.00359191	0.0909783	-0.000968882	0.0131114	1.00609	0.999032	1.0132
108	finn-b-DM_HYPOGLYC	ieu-b-4879	telomere length || id:ieu-b-4879	|| id:finn-b-DM_HYPOGLYC	Inverse variance weighted	16	0.00552121	0.00270914	0.041551	0.000211285	0.0108311	1.00554	1.00021	1.01089
109	finn-b-DM_HYPOGLYC	ieu-b-4879	telomere length || id:ieu-b-4879	|| id:finn-b-DM_HYPOGLYC	Simple mode	16	0.00590028	0.0064322	0.373498	-0.00670683	0.0185074	1.00592	0.993316	1.01868
110	finn-b-DM_HYPOGLYC	ieu-b-4879	telomere length || id:ieu-b-4879	|| id:finn-b-DM_HYPOGLYC	Weighted mode	16	0.00590028	0.0035718	0.119327	-0.00110045	0.012901	1.00592	0.9989	1.01298
111	finn-b-DM_RETINOPATHY	ieu-b-4879	telomere length || id:ieu-b-4879	|| id:finn-b-DM_RETINOPATHY	MR Egger	16	-0.0248427	0.012015	0.0576765	-0.048392	-0.00129339	0.975463	0.95276	0.998707
112	finn-b-DM_RETINOPATHY	ieu-b-4879	telomere length || id:ieu-b-4879	|| id:finn-b-DM_RETINOPATHY	Weighted median	16	-0.0132204	0.00759328	0.0816714	-0.0281032	0.0016624	0.986867	0.972288	1.00166
113	finn-b-DM_RETINOPATHY	ieu-b-4879	telomere length || id:ieu-b-4879	|| id:finn-b-DM_RETINOPATHY	Inverse variance weighted	16	-0.0112573	0.00553439	0.0419448	-0.0221047	-0.000409919	0.988806	0.978138	0.99959
114	finn-b-DM_RETINOPATHY	ieu-b-4879	telomere length || id:ieu-b-4879	|| id:finn-b-DM_RETINOPATHY	Simple mode	16	-0.000211933	0.0125748	0.986775	-0.0248586	0.0244348	0.999788	0.975448	1.02474
115	finn-b-DM_RETINOPATHY	ieu-b-4879	telomere length || id:ieu-b-4879	|| id:finn-b-DM_RETINOPATHY	Weighted mode	16	-0.0164125	0.00793525	0.0563076	-0.0319656	-0.000859409	0.983721	0.96854	0.999141
116	finn-b-DM_MACULOPATHY_EXMORE	ieu-b-4879	telomere length || id:ieu-b-4879	|| id:finn-b-DM_MACULOPATHY_EXMORE	MR Egger	14	-0.000472218	0.00606922	0.939265	-0.0123679	0.0114234	0.999528	0.987708	1.01149
117	finn-b-DM_MACULOPATHY_EXMORE	ieu-b-4879	telomere length || id:ieu-b-4879	|| id:finn-b-DM_MACULOPATHY_EXMORE	Weighted median	14	-0.00302179	0.00334792	0.366744	-0.00958371	0.00354013	0.996983	0.990462	1.00355
118	finn-b-DM_MACULOPATHY_EXMORE	ieu-b-4879	telomere length || id:ieu-b-4879	|| id:finn-b-DM_MACULOPATHY_EXMORE	Inverse variance weighted	14	-0.000872765	0.00253265	0.730391	-0.00583676	0.00409123	0.999128	0.99418	1.0041
119	finn-b-DM_MACULOPATHY_EXMORE	ieu-b-4879	telomere length || id:ieu-b-4879	|| id:finn-b-DM_MACULOPATHY_EXMORE	Simple mode	14	-0.00114939	0.00549526	0.837565	-0.0119201	0.00962132	0.998851	0.988151	1.00967
120	finn-b-DM_MACULOPATHY_EXMORE	ieu-b-4879	telomere length || id:ieu-b-4879	|| id:finn-b-DM_MACULOPATHY_EXMORE	Weighted mode	14	-0.00296595	0.00380202	0.449304	-0.0104179	0.00448601	0.997038	0.989636	1.0045
121	finn-b-DM_NEPHROPATHY	ieu-b-4879	telomere length || id:ieu-b-4879	|| id:finn-b-DM_NEPHROPATHY	MR Egger	8	-0.00358148	0.0157611	0.827786	-0.0344733	0.0273103	0.996425	0.966114	1.02769
122	finn-b-DM_NEPHROPATHY	ieu-b-4879	telomere length || id:ieu-b-4879	|| id:finn-b-DM_NEPHROPATHY	Weighted median	8	-0.0026711	0.00841969	0.751058	-0.0191737	0.0138315	0.997332	0.981009	1.01393
123	finn-b-DM_NEPHROPATHY	ieu-b-4879	telomere length || id:ieu-b-4879	|| id:finn-b-DM_NEPHROPATHY	Inverse variance weighted	8	-0.00401285	0.00645545	0.53419	-0.0166655	0.00863983	0.995995	0.983473	1.00868
124	finn-b-DM_NEPHROPATHY	ieu-b-4879	telomere length || id:ieu-b-4879	|| id:finn-b-DM_NEPHROPATHY	Simple mode	8	0.00242311	0.0118379	0.843638	-0.0207791	0.0256253	1.00243	0.979435	1.02596
125	finn-b-DM_NEPHROPATHY	ieu-b-4879	telomere length || id:ieu-b-4879	|| id:finn-b-DM_NEPHROPATHY	Weighted mode	8	0.00254118	0.0114601	0.830846	-0.0199207	0.0250031	1.00254	0.980276	1.02532
126	finn-b-DM_POLYNEURO	ieu-b-4879	telomere length || id:ieu-b-4879	|| id:finn-b-DM_POLYNEURO	MR Egger	7	0.00592161	0.0049108	0.281825	-0.00370355	0.0155468	1.00594	0.996303	1.01567
127	finn-b-DM_POLYNEURO	ieu-b-4879	telomere length || id:ieu-b-4879	|| id:finn-b-DM_POLYNEURO	Weighted median	7	0.00260646	0.0026641	0.327893	-0.00261517	0.00782809	1.00261	0.997388	1.00786
128	finn-b-DM_POLYNEURO	ieu-b-4879	telomere length || id:ieu-b-4879	|| id:finn-b-DM_POLYNEURO	Inverse variance weighted	7	0.00166844	0.00203733	0.412824	-0.00232473	0.00566161	1.00167	0.997678	1.00568
129	finn-b-DM_POLYNEURO	ieu-b-4879	telomere length || id:ieu-b-4879	|| id:finn-b-DM_POLYNEURO	Simple mode	7	0.00354256	0.00384281	0.392157	-0.00398934	0.0110745	1.00355	0.996019	1.01114
130	finn-b-DM_POLYNEURO	ieu-b-4879	telomere length || id:ieu-b-4879	|| id:finn-b-DM_POLYNEURO	Weighted mode	7	0.00326694	0.00416046	0.462186	-0.00488757	0.0114215	1.00327	0.995124	1.01149
131	finn-b-E4_DM1OPTH	ieu-b-4879	telomere length || id:ieu-b-4879	|| id:finn-b-E4_DM1OPTH	MR Egger	15	-0.00237422	0.00312205	0.460545	-0.00849343	0.00374499	0.997629	0.991543	1.00375
132	finn-b-E4_DM1OPTH	ieu-b-4879	telomere length || id:ieu-b-4879	|| id:finn-b-E4_DM1OPTH	Weighted median	15	-0.00087219	0.0025256	0.729839	-0.00582237	0.00407799	0.999128	0.994195	1.00409
133	finn-b-E4_DM1OPTH	ieu-b-4879	telomere length || id:ieu-b-4879	|| id:finn-b-E4_DM1OPTH	Inverse variance weighted	15	-0.0010083	0.00204841	0.622553	-0.00502318	0.00300658	0.998992	0.994989	1.00301
134	finn-b-E4_DM1OPTH	ieu-b-4879	telomere length || id:ieu-b-4879	|| id:finn-b-E4_DM1OPTH	Simple mode	15	0.00320024	0.00527755	0.553964	-0.00714376	0.0135442	1.00321	0.992882	1.01364
135	finn-b-E4_DM1OPTH	ieu-b-4879	telomere length || id:ieu-b-4879	|| id:finn-b-E4_DM1OPTH	Weighted mode	15	-0.000520191	0.00238672	0.830611	-0.00519817	0.00415779	0.99948	0.994815	1.00417
136	finn-b-E4_DM2OPTH	ieu-b-4879	telomere length || id:ieu-b-4879	|| id:finn-b-E4_DM2OPTH	MR Egger	10	0.00662812	0.00603056	0.303703	-0.00519179	0.018448	1.00665	0.994822	1.01862
137	finn-b-E4_DM2OPTH	ieu-b-4879	telomere length || id:ieu-b-4879	|| id:finn-b-E4_DM2OPTH	Weighted median	10	0.00445957	0.00415782	0.283461	-0.00368975	0.0126089	1.00447	0.996317	1.01269
138	finn-b-E4_DM2OPTH	ieu-b-4879	telomere length || id:ieu-b-4879	|| id:finn-b-E4_DM2OPTH	Inverse variance weighted	10	0.00246368	0.00309129	0.425465	-0.00359524	0.0085226	1.00247	0.996411	1.00856
139	finn-b-E4_DM2OPTH	ieu-b-4879	telomere length || id:ieu-b-4879	|| id:finn-b-E4_DM2OPTH	Simple mode	10	0.00714919	0.00795168	0.39203	-0.00843611	0.0227345	1.00717	0.991599	1.02299
140	finn-b-E4_DM2OPTH	ieu-b-4879	telomere length || id:ieu-b-4879	|| id:finn-b-E4_DM2OPTH	Weighted mode	10	0.00729471	0.00484441	0.166381	-0.00220032	0.0167898	1.00732	0.997802	1.01693
141	finn-b-E4_DM1COMA	ieu-b-4879	telomere length || id:ieu-b-4879	|| id:finn-b-E4_DM1COMA	MR Egger	16	0.00308273	0.00148063	0.0561665	0.000180695	0.00598477	1.00309	1.00018	1.006
142	finn-b-E4_DM1COMA	ieu-b-4879	telomere length || id:ieu-b-4879	|| id:finn-b-E4_DM1COMA	Weighted median	16	0.00258286	0.00140473	0.0659613	-0.000170413	0.00533614	1.00259	0.99983	1.00535
143	finn-b-E4_DM1COMA	ieu-b-4879	telomere length || id:ieu-b-4879	|| id:finn-b-E4_DM1COMA	Inverse variance weighted	16	0.00245976	0.0011006	0.0254226	0.000302579	0.00461695	1.00246	1.0003	1.00463
144	finn-b-E4_DM1COMA	ieu-b-4879	telomere length || id:ieu-b-4879	|| id:finn-b-E4_DM1COMA	Simple mode	16	0.0046887	0.0024001	0.0696656	-1.54872e-05	0.0093929	1.0047	0.999985	1.00944
145	finn-b-E4_DM1COMA	ieu-b-4879	telomere length || id:ieu-b-4879	|| id:finn-b-E4_DM1COMA	Weighted mode	16	0.00248789	0.00138765	0.0931763	-0.000231894	0.00520768	1.00249	0.999768	1.00522
146	finn-b-E4_DM2COMA	ieu-b-4879	telomere length || id:ieu-b-4879	|| id:finn-b-E4_DM2COMA	MR Egger	12	0.00638266	0.0097952	0.529342	-0.0128159	0.0255813	1.0064	0.987266	1.02591
147	finn-b-E4_DM2COMA	ieu-b-4879	telomere length || id:ieu-b-4879	|| id:finn-b-E4_DM2COMA	Weighted median	12	-0.0015128	0.00455643	0.739878	-0.0104434	0.00741781	0.998488	0.989611	1.00745
148	finn-b-E4_DM2COMA	ieu-b-4879	telomere length || id:ieu-b-4879	|| id:finn-b-E4_DM2COMA	Inverse variance weighted	12	-0.00403281	0.00347916	0.246402	-0.010852	0.00278634	0.995975	0.989207	1.00279
149	finn-b-E4_DM2COMA	ieu-b-4879	telomere length || id:ieu-b-4879	|| id:finn-b-E4_DM2COMA	Simple mode	12	-0.000519392	0.00775438	0.947799	-0.015718	0.0146792	0.999481	0.984405	1.01479
150	finn-b-E4_DM2COMA	ieu-b-4879	telomere length || id:ieu-b-4879	|| id:finn-b-E4_DM2COMA	Weighted mode	12	-0.000961347	0.00505531	0.852643	-0.0108698	0.00894706	0.999039	0.989189	1.00899
151	finn-b-E4_DM1REN	ieu-b-4879	telomere length || id:ieu-b-4879	|| id:finn-b-E4_DM1REN	MR Egger	11	-0.00509504	0.0043939	0.276062	-0.0137071	0.00351701	0.994918	0.986386	1.00352
152	finn-b-E4_DM1REN	ieu-b-4879	telomere length || id:ieu-b-4879	|| id:finn-b-E4_DM1REN	Weighted median	11	-0.00172535	0.00265257	0.515405	-0.00692439	0.00347369	0.998276	0.9931	1.00348
153	finn-b-E4_DM1REN	ieu-b-4879	telomere length || id:ieu-b-4879	|| id:finn-b-E4_DM1REN	Inverse variance weighted	11	-0.000852605	0.00211904	0.687423	-0.00500593	0.00330072	0.999148	0.995007	1.00331
154	finn-b-E4_DM1REN	ieu-b-4879	telomere length || id:ieu-b-4879	|| id:finn-b-E4_DM1REN	Simple mode	11	0.00687229	0.00606457	0.283573	-0.00501427	0.0187588	1.0069	0.994998	1.01894
155	finn-b-E4_DM1REN	ieu-b-4879	telomere length || id:ieu-b-4879	|| id:finn-b-E4_DM1REN	Weighted mode	11	-0.00402659	0.00287567	0.1917	-0.00966291	0.00160973	0.995982	0.990384	1.00161
156	finn-b-E4_DM2REN	ieu-b-4879	telomere length || id:ieu-b-4879	|| id:finn-b-E4_DM2REN	MR Egger	9	-0.0132037	0.0142085	0.383673	-0.0410524	0.0146451	0.986883	0.959779	1.01475
157	finn-b-E4_DM2REN	ieu-b-4879	telomere length || id:ieu-b-4879	|| id:finn-b-E4_DM2REN	Weighted median	9	6.63175e-05	0.00510791	0.989641	-0.00994519	0.0100778	1.00007	0.990104	1.01013
158	finn-b-E4_DM2REN	ieu-b-4879	telomere length || id:ieu-b-4879	|| id:finn-b-E4_DM2REN	Inverse variance weighted	9	0.000986151	0.00367793	0.788602	-0.00622259	0.00819489	1.00099	0.993797	1.00823
159	finn-b-E4_DM2REN	ieu-b-4879	telomere length || id:ieu-b-4879	|| id:finn-b-E4_DM2REN	Simple mode	9	-0.000351028	0.00801672	0.966147	-0.0160638	0.0153618	0.999649	0.984065	1.01548
160	finn-b-E4_DM2REN	ieu-b-4879	telomere length || id:ieu-b-4879	|| id:finn-b-E4_DM2REN	Weighted mode	9	-0.000551757	0.00758834	0.943821	-0.0154249	0.0143214	0.999448	0.984693	1.01442
161	finn-b-E4_DM1NEU	ieu-b-4879	telomere length || id:ieu-b-4879	|| id:finn-b-E4_DM1NEU	MR Egger	11	0.0010319	0.00378636	0.791363	-0.00638936	0.00845316	1.00103	0.993631	1.00849
162	finn-b-E4_DM1NEU	ieu-b-4879	telomere length || id:ieu-b-4879	|| id:finn-b-E4_DM1NEU	Weighted median	11	0.00103785	0.00249005	0.676826	-0.00384266	0.00591835	1.00104	0.996165	1.00594
163	finn-b-E4_DM1NEU	ieu-b-4879	telomere length || id:ieu-b-4879	|| id:finn-b-E4_DM1NEU	Inverse variance weighted	11	0.00149075	0.00183143	0.415656	-0.00209886	0.00508035	1.00149	0.997903	1.00509
164	finn-b-E4_DM1NEU	ieu-b-4879	telomere length || id:ieu-b-4879	|| id:finn-b-E4_DM1NEU	Simple mode	11	-0.000260988	0.0038363	0.947102	-0.00778013	0.00725815	0.999739	0.99225	1.00728
165	finn-b-E4_DM1NEU	ieu-b-4879	telomere length || id:ieu-b-4879	|| id:finn-b-E4_DM1NEU	Weighted mode	11	-0.000493126	0.00374962	0.897977	-0.00784239	0.00685614	0.999507	0.992188	1.00688
166	finn-b-E4_DM2NEU	ieu-b-4879	telomere length || id:ieu-b-4879	|| id:finn-b-E4_DM2NEU	MR Egger	8	0.00500395	0.0164481	0.77123	-0.0272343	0.0372422	1.00502	0.973133	1.03794
167	finn-b-E4_DM2NEU	ieu-b-4879	telomere length || id:ieu-b-4879	|| id:finn-b-E4_DM2NEU	Weighted median	8	-0.0107898	0.00443986	0.01509	-0.0194919	-0.00208767	0.989268	0.980697	0.997915
168	finn-b-E4_DM2NEU	ieu-b-4879	telomere length || id:ieu-b-4879	|| id:finn-b-E4_DM2NEU	Inverse variance weighted	8	-0.00744465	0.00359292	0.0382624	-0.0144868	-0.000402526	0.992583	0.985618	0.999598
169	finn-b-E4_DM2NEU	ieu-b-4879	telomere length || id:ieu-b-4879	|| id:finn-b-E4_DM2NEU	Simple mode	8	-0.0131736	0.00710644	0.10618	-0.0271022	0.000754993	0.986913	0.973262	1.00076
170	finn-b-E4_DM2NEU	ieu-b-4879	telomere length || id:ieu-b-4879	|| id:finn-b-E4_DM2NEU	Weighted mode	8	-0.0125226	0.00732315	0.13101	-0.0268759	0.00183081	0.987556	0.973482	1.00183
171	finn-b-E4_DM1KETO	ieu-b-4879	telomere length || id:ieu-b-4879	|| id:finn-b-E4_DM1KETO	MR Egger	10	-0.000845061	0.00212462	0.70122	-0.00500933	0.0033192	0.999155	0.995003	1.00332
172	finn-b-E4_DM1KETO	ieu-b-4879	telomere length || id:ieu-b-4879	|| id:finn-b-E4_DM1KETO	Weighted median	10	-0.000320516	0.00197988	0.871395	-0.00420108	0.00356005	0.99968	0.995808	1.00357
173	finn-b-E4_DM1KETO	ieu-b-4879	telomere length || id:ieu-b-4879	|| id:finn-b-E4_DM1KETO	Inverse variance weighted	10	-0.00142307	0.00149017	0.339592	-0.0043438	0.00149766	0.998578	0.995666	1.0015
174	finn-b-E4_DM1KETO	ieu-b-4879	telomere length || id:ieu-b-4879	|| id:finn-b-E4_DM1KETO	Simple mode	10	0.00135621	0.00320872	0.682458	-0.00493287	0.0076453	1.00136	0.995079	1.00767
175	finn-b-E4_DM1KETO	ieu-b-4879	telomere length || id:ieu-b-4879	|| id:finn-b-E4_DM1KETO	Weighted mode	10	-0.00129302	0.00186092	0.504702	-0.00494042	0.00235437	0.998708	0.995072	1.00236
176	finn-b-E4_DM2KETO	ieu-b-4879	telomere length || id:ieu-b-4879	|| id:finn-b-E4_DM2KETO	MR Egger	8	-0.00311271	0.00429232	0.495638	-0.0115257	0.00530023	0.996892	0.988541	1.00531
177	finn-b-E4_DM2KETO	ieu-b-4879	telomere length || id:ieu-b-4879	|| id:finn-b-E4_DM2KETO	Weighted median	8	-0.00236927	0.00244274	0.332084	-0.00715705	0.0024185	0.997634	0.992869	1.00242
178	finn-b-E4_DM2KETO	ieu-b-4879	telomere length || id:ieu-b-4879	|| id:finn-b-E4_DM2KETO	Inverse variance weighted	8	-0.000416907	0.00224356	0.852583	-0.00481428	0.00398047	0.999583	0.995197	1.00399
179	finn-b-E4_DM2KETO	ieu-b-4879	telomere length || id:ieu-b-4879	|| id:finn-b-E4_DM2KETO	Simple mode	8	0.00421378	0.00468109	0.397938	-0.00496115	0.0133887	1.00422	0.995051	1.01348
180	finn-b-E4_DM2KETO	ieu-b-4879	telomere length || id:ieu-b-4879	|| id:finn-b-E4_DM2KETO	Weighted mode	8	-0.00286144	0.00281824	0.343751	-0.00838519	0.00266231	0.997143	0.99165	1.00267
181	finn-b-E4_DM1PERIPH	ieu-b-4879	telomere length || id:ieu-b-4879	|| id:finn-b-E4_DM1PERIPH	MR Egger	3	0.0135793	0.0228002	0.658033	-0.0311091	0.0582677	1.01367	0.96937	1.06
182	finn-b-E4_DM1PERIPH	ieu-b-4879	telomere length || id:ieu-b-4879	|| id:finn-b-E4_DM1PERIPH	Weighted median	3	0.000448964	0.00363926	0.901816	-0.00668398	0.0075819	1.00045	0.993338	1.00761
183	finn-b-E4_DM1PERIPH	ieu-b-4879	telomere length || id:ieu-b-4879	|| id:finn-b-E4_DM1PERIPH	Inverse variance weighted	3	-0.000550355	0.00306744	0.857609	-0.00656253	0.00546182	0.99945	0.993459	1.00548
184	finn-b-E4_DM1PERIPH	ieu-b-4879	telomere length || id:ieu-b-4879	|| id:finn-b-E4_DM1PERIPH	Simple mode	3	0.000821749	0.00432488	0.866843	-0.00765502	0.00929852	1.00082	0.992374	1.00934
185	finn-b-E4_DM1PERIPH	ieu-b-4879	telomere length || id:ieu-b-4879	|| id:finn-b-E4_DM1PERIPH	Weighted mode	3	0.000821749	0.00440819	0.869316	-0.0078183	0.0094618	1.00082	0.992212	1.00951
186	finn-b-E4_DM2PERIPH	ieu-b-4879	telomere length || id:ieu-b-4879	|| id:finn-b-E4_DM2PERIPH	MR Egger	14	0.00196421	0.0021771	0.384697	-0.00230292	0.00623133	1.00197	0.9977	1.00625
187	finn-b-E4_DM2PERIPH	ieu-b-4879	telomere length || id:ieu-b-4879	|| id:finn-b-E4_DM2PERIPH	Weighted median	14	0.00116065	0.00218367	0.595064	-0.00311934	0.00544063	1.00116	0.996886	1.00546
188	finn-b-E4_DM2PERIPH	ieu-b-4879	telomere length || id:ieu-b-4879	|| id:finn-b-E4_DM2PERIPH	Inverse variance weighted	14	4.55991e-05	0.00158561	0.977058	-0.0030622	0.0031534	1.00005	0.996942	1.00316
189	finn-b-E4_DM2PERIPH	ieu-b-4879	telomere length || id:ieu-b-4879	|| id:finn-b-E4_DM2PERIPH	Simple mode	14	0.00159394	0.00277722	0.575807	-0.0038494	0.00703729	1.0016	0.996158	1.00706
190	finn-b-E4_DM2PERIPH	ieu-b-4879	telomere length || id:ieu-b-4879	|| id:finn-b-E4_DM2PERIPH	Weighted mode	14	0.000934146	0.00224977	0.684754	-0.00347541	0.0053437	1.00093	0.996531	1.00536
