# Supplementary material for: Telomere Length as Both Cause and Consequence in Type 1 Diabetes: Evidence from Bidirectional Mendelian Randomization
Source: Biomedicines. 2025 Mar 22;13(4):774. doi: 10.3390/biomedicines13040774 (PMC12024553; doi:10.3390/biomedicines13040774)
Supplement: Supplementary file 1 [file biomedicines-13-00774-s001.zip › Table S6 Sensitivity analysis for inverse MR analysis.xlsx]

## Sheet: 05.Pleio_results_table
id.exposure	id.outcome	Pleiotropy				Heterogeneity
		egger_intercept	se	pval		Q	Q_df	Q_pval
finn-b-E4_DIABETES	ieu-b-4879	-8.60558e-05	0.000488276	0.860438		89.416	107	0.890418
finn-b-DIABETES_FG	ieu-b-4879	-0.000269615	0.000486746	0.580763		93.2251	111	0.888381
finn-b-E4_DM1	ieu-b-4879	-0.00105569	0.000862812	0.234066		17.4821	23	0.784945
finn-b-T1D	ieu-b-4879	-0.00108061	0.00105902	0.327675		11.0337	13	0.607996
finn-b-T1D_WIDE	ieu-b-4879	-0.00110274	0.000808853	0.185973		21.8292	24	0.58946
finn-b-E4_DM1_STRICT	ieu-b-4879	-0.000947703	0.00089144	0.304546		14.3405	16	0.573365
finn-b-E4_DM1NOCOMP	ieu-b-4879	-0.000808475	0.00069021	0.250994		30.9991	30	0.415451
finn-b-E4_DM2	ieu-b-4879	8.40977e-05	0.000593346	0.887587		91.5111	97	0.638199
finn-b-T2D	ieu-b-4879	-0.000378793	0.000547868	0.490888		94.26	103	0.719133
finn-b-T2D_WIDE	ieu-b-4879	0.0004362	0.00076509	0.570831		39.8745	58	0.966791
finn-b-E4_DM2_STRICT	ieu-b-4879	-0.000273669	0.000531683	0.60785		99.7313	104	0.600147
finn-b-E4_DM2NOCOMP	ieu-b-4879	0.000108257	0.00106633	0.919715		28.2558	36	0.817961
finn-b-DM_OTHER_WIDE	ieu-b-4879	1.12693e-05	0.000504245	0.982213		90.4231	103	0.807237
finn-b-GEST_DIABETES	ieu-b-4879	-0.00147225	0.00274989	0.602166		13.9766	13	0.375495
finn-b-E4_DMNAS	ieu-b-4879	-0.00230273	0.001876	0.250783		8.12442	10	0.616685
finn-b-E4_DMNASNOCOMP	ieu-b-4879	0.00108307	0.00227286	0.658564		3.29297	5	0.654919
finn-b-DM_COMORB_EXMORE	ieu-b-4879	-0.00227003	0.00138774	0.113492		20.4955	28	0.84574
finn-b-E4_DM1NASCOMP	ieu-b-4879	-0.00118149	0.000811338	0.164672		15.1014	17	0.588177
finn-b-E4_DM2NASCOMP	ieu-b-4879	0.000239114	0.000577002	0.679463		73.8368	101	0.980665
finn-b-E4_DMNASNASCOMP	ieu-b-4879	-0.0042096	0.00260722	0.204807		3.14964	4	0.533104
finn-b-DM_KETOACIDOSIS	ieu-b-4879	-0.00220983	0.00118335	0.0782115		19.9436	19	0.397981
finn-b-DM_HYPOGLYC	ieu-b-4879	0.000346739	0.00143563	0.812651		11.5618	15	0.711851
finn-b-DM_RETINOPATHY	ieu-b-4879	0.00180118	0.00141391	0.223442		8.52886	15	0.900837
finn-b-DM_MACULOPATHY_EXMORE	ieu-b-4879	-0.000147508	0.00203118	0.943304		8.76355	13	0.790558
finn-b-DM_NEPHROPATHY	ieu-b-4879	-9.24868e-05	0.00308277	0.977039		2.32917	7	0.939402
finn-b-DM_POLYNEURO	ieu-b-4879	-0.00215153	0.00226033	0.384877		3.53819	6	0.738881
finn-b-E4_DM1OPTH	ieu-b-4879	0.000610966	0.00105386	0.572001		8.17192	14	0.880178
finn-b-E4_DM2OPTH	ieu-b-4879	-0.001614	0.00199256	0.44136		9.46524	9	0.395482
finn-b-E4_DM1COMA	ieu-b-4879	-0.000595343	0.000946502	0.539482		8.36671	15	0.908241
finn-b-E4_DM2COMA	ieu-b-4879	-0.00233107	0.00205309	0.282689		11.8359	11	0.3761
finn-b-E4_DM1REN	ieu-b-4879	0.00194159	0.00176702	0.300382		10.6022	10	0.389339
finn-b-E4_DM2REN	ieu-b-4879	0.00382307	0.00369764	0.335565		5.63722	8	0.687795
finn-b-E4_DM1NEU	ieu-b-4879	0.000292162	0.00211011	0.892927		4.94176	10	0.895035
finn-b-E4_DM2NEU	ieu-b-4879	-0.00351106	0.00452025	0.466819		9.2142	7	0.237641
finn-b-E4_DM1KETO	ieu-b-4879	-0.000446605	0.00117013	0.712642		6.20045	9	0.719701
finn-b-E4_DM2KETO	ieu-b-4879	0.00180625	0.00242046	0.483724		12.0282	7	0.0996366
finn-b-E4_DM1PERIPH	ieu-b-4879	-0.00598337	0.00956726	0.644201		0.520313	2	0.770931
finn-b-E4_DM2PERIPH	ieu-b-4879	-0.00151018	0.00117427	0.222683		9.72171	13	0.716518
